# Supplementary material for: Effects of single and double mutations on the MYC promoter G-quadruplex using a custom G4 DNA microarray: conformational landscape and nearby guanine compensation
Source: Nucleic Acids Res. 2026 Jul 15;54(13):gkag688. doi: 10.1093/nar/gkag688 (PMC13369326; doi:10.1093/nar/gkag688)
Supplement: gkag688_Supplemental_Files [file gkag688_supplemental_files.zip]

Archive with 2 entries (2 files):
- SI_revised.pdf
- TableS1.xlsx
