# Supplementary material for: Effects of single and double mutations on the MYC promoter G-quadruplex using a custom G4 DNA microarray: conformational landscape and nearby guanine compensation
Source: Nucleic Acids Res. 2026 Jul 15;54(13):gkag688. doi: 10.1093/nar/gkag688 (PMC13369326; doi:10.1093/nar/gkag688)
Supplement: gkag688_Supplemental_Files [file gkag688_supplemental_files.zip › TableS1.xlsx]

## Sheet: Supplementary Table-1
Supplementary Table-1: List of all DNA sequences analyzed in this study
Name	sequence (22-nt)
Myc22 WT	TGAGGGTGGGGAGGGTGGGGAA
SNV_T1C	CGAGGGTGGGGAGGGTGGGGAA
SNV_T1G	GGAGGGTGGGGAGGGTGGGGAA
SNV_T1A	AGAGGGTGGGGAGGGTGGGGAA
SNV_G2C	TCAGGGTGGGGAGGGTGGGGAA
SNV_G2T	TTAGGGTGGGGAGGGTGGGGAA
SNV_G2A	TAAGGGTGGGGAGGGTGGGGAA
SNV_G4C	TGACGGTGGGGAGGGTGGGGAA
SNV_G4T	TGATGGTGGGGAGGGTGGGGAA
SNV_G4A	TGAAGGTGGGGAGGGTGGGGAA
SNV_G5C	TGAGCGTGGGGAGGGTGGGGAA
SNV_G5T	TGAGTGTGGGGAGGGTGGGGAA
SNV_G5A	TGAGAGTGGGGAGGGTGGGGAA
SNV_G6C	TGAGGCTGGGGAGGGTGGGGAA
SNV_G6T	TGAGGTTGGGGAGGGTGGGGAA
SNV_G6A	TGAGGATGGGGAGGGTGGGGAA
SNV_T7C	TGAGGGCGGGGAGGGTGGGGAA
SNV_T7G	TGAGGGGGGGGAGGGTGGGGAA
SNV_T7A	TGAGGGAGGGGAGGGTGGGGAA
SNV_G8C	TGAGGGTCGGGAGGGTGGGGAA
SNV_G8T	TGAGGGTTGGGAGGGTGGGGAA
SNV_G8A	TGAGGGTAGGGAGGGTGGGGAA
SNV_G9C	TGAGGGTGCGGAGGGTGGGGAA
SNV_G9T	TGAGGGTGTGGAGGGTGGGGAA
SNV_G9A	TGAGGGTGAGGAGGGTGGGGAA
SNV_G10C	TGAGGGTGGCGAGGGTGGGGAA
SNV_G10T	TGAGGGTGGTGAGGGTGGGGAA
SNV_G10A	TGAGGGTGGAGAGGGTGGGGAA
SNV_G11C	TGAGGGTGGGCAGGGTGGGGAA
SNV_G11T	TGAGGGTGGGTAGGGTGGGGAA
SNV_G11A	TGAGGGTGGGAAGGGTGGGGAA
SNV_G13C	TGAGGGTGGGGACGGTGGGGAA
SNV_G13T	TGAGGGTGGGGATGGTGGGGAA
SNV_G13A	TGAGGGTGGGGAAGGTGGGGAA
SNV_G14C	TGAGGGTGGGGAGCGTGGGGAA
SNV_G14T	TGAGGGTGGGGAGTGTGGGGAA
SNV_G14A	TGAGGGTGGGGAGAGTGGGGAA
SNV_G15C	TGAGGGTGGGGAGGCTGGGGAA
SNV_G15T	TGAGGGTGGGGAGGTTGGGGAA
SNV_G15A	TGAGGGTGGGGAGGATGGGGAA
SNV_T16C	TGAGGGTGGGGAGGGCGGGGAA
SNV_T16G	TGAGGGTGGGGAGGGGGGGGAA
SNV_T16A	TGAGGGTGGGGAGGGAGGGGAA
SNV_G17C	TGAGGGTGGGGAGGGTCGGGAA
SNV_G17T	TGAGGGTGGGGAGGGTTGGGAA
SNV_G17A	TGAGGGTGGGGAGGGTAGGGAA
SNV_G18C	TGAGGGTGGGGAGGGTGCGGAA
SNV_G18T	TGAGGGTGGGGAGGGTGTGGAA
SNV_G18A	TGAGGGTGGGGAGGGTGAGGAA
SNV_G19C	TGAGGGTGGGGAGGGTGGCGAA
SNV_G19T	TGAGGGTGGGGAGGGTGGTGAA
SNV_G19A	TGAGGGTGGGGAGGGTGGAGAA
SNV_G20C	TGAGGGTGGGGAGGGTGGGCAA
SNV_G20T	TGAGGGTGGGGAGGGTGGGTAA
SNV_G20A	TGAGGGTGGGGAGGGTGGGAAA
SNV_A22G	TGAGGGTGGGGAGGGTGGGGAG
SNV_A22T	TGAGGGTGGGGAGGGTGGGGAT
SNV_A22C	TGAGGGTGGGGAGGGTGGGGAC
SNV_A21G	TGAGGGTGGGGAGGGTGGGGGA
SNV_A21T	TGAGGGTGGGGAGGGTGGGGTA
SNV_A21C	TGAGGGTGGGGAGGGTGGGGCA
SNV_A12G	TGAGGGTGGGGGGGGTGGGGAA
SNV_A12T	TGAGGGTGGGGTGGGTGGGGAA
SNV_A12C	TGAGGGTGGGGCGGGTGGGGAA
SNV_A3G	TGGGGGTGGGGAGGGTGGGGAA
SNV_A3T	TGTGGGTGGGGAGGGTGGGGAA
SNV_A3C	TGCGGGTGGGGAGGGTGGGGAA
DNV_T1A_G2A	AAAGGGTGGGGAGGGTGGGGAA
DNV_T1A_G2C	ACAGGGTGGGGAGGGTGGGGAA
DNV_T1A_G4A	AGAAGGTGGGGAGGGTGGGGAA
DNV_T1A_G4C	AGACGGTGGGGAGGGTGGGGAA
DNV_T1A_G5A	AGAGAGTGGGGAGGGTGGGGAA
DNV_T1A_G5C	AGAGCGTGGGGAGGGTGGGGAA
DNV_T1A_G6A	AGAGGATGGGGAGGGTGGGGAA
DNV_T1A_G6C	AGAGGCTGGGGAGGGTGGGGAA
DNV_T1A_T7A	AGAGGGAGGGGAGGGTGGGGAA
DNV_T1A_T7C	AGAGGGCGGGGAGGGTGGGGAA
DNV_T1A_T7G	AGAGGGGGGGGAGGGTGGGGAA
DNV_T1A_G8A	AGAGGGTAGGGAGGGTGGGGAA
DNV_T1A_G8C	AGAGGGTCGGGAGGGTGGGGAA
DNV_T1A_G9A	AGAGGGTGAGGAGGGTGGGGAA
DNV_T1A_G9C	AGAGGGTGCGGAGGGTGGGGAA
DNV_T1A_G10A	AGAGGGTGGAGAGGGTGGGGAA
DNV_T1A_G10C	AGAGGGTGGCGAGGGTGGGGAA
DNV_T1A_G11A	AGAGGGTGGGAAGGGTGGGGAA
DNV_T1A_G11C	AGAGGGTGGGCAGGGTGGGGAA
DNV_T1A_G13A	AGAGGGTGGGGAAGGTGGGGAA
DNV_T1A_G13C	AGAGGGTGGGGACGGTGGGGAA
DNV_T1A_G14A	AGAGGGTGGGGAGAGTGGGGAA
DNV_T1A_G14C	AGAGGGTGGGGAGCGTGGGGAA
DNV_T1A_G15A	AGAGGGTGGGGAGGATGGGGAA
DNV_T1A_G15C	AGAGGGTGGGGAGGCTGGGGAA
DNV_T1A_T16A	AGAGGGTGGGGAGGGAGGGGAA
DNV_T1A_T16C	AGAGGGTGGGGAGGGCGGGGAA
DNV_T1A_T16G	AGAGGGTGGGGAGGGGGGGGAA
DNV_T1A_G17A	AGAGGGTGGGGAGGGTAGGGAA
DNV_T1A_G17C	AGAGGGTGGGGAGGGTCGGGAA
DNV_T1A_G18A	AGAGGGTGGGGAGGGTGAGGAA
DNV_T1A_G18C	AGAGGGTGGGGAGGGTGCGGAA
DNV_T1A_G19A	AGAGGGTGGGGAGGGTGGAGAA
DNV_T1A_G19C	AGAGGGTGGGGAGGGTGGCGAA
DNV_T1A_G20A	AGAGGGTGGGGAGGGTGGGAAA
DNV_T1A_G20C	AGAGGGTGGGGAGGGTGGGCAA
DNV_T1A_A22C	AGAGGGTGGGGAGGGTGGGGAC
DNV_T1A_A22G	AGAGGGTGGGGAGGGTGGGGAG
DNV_T1A_A22T	AGAGGGTGGGGAGGGTGGGGAT
DNV_T1A_A21C	AGAGGGTGGGGAGGGTGGGGCA
DNV_T1A_A21G	AGAGGGTGGGGAGGGTGGGGGA
DNV_T1A_A21T	AGAGGGTGGGGAGGGTGGGGTA
DNV_T1A_G20T	AGAGGGTGGGGAGGGTGGGTAA
DNV_T1A_G19T	AGAGGGTGGGGAGGGTGGTGAA
DNV_T1A_G18T	AGAGGGTGGGGAGGGTGTGGAA
DNV_T1A_G17T	AGAGGGTGGGGAGGGTTGGGAA
DNV_T1A_G15T	AGAGGGTGGGGAGGTTGGGGAA
DNV_T1A_G14T	AGAGGGTGGGGAGTGTGGGGAA
DNV_T1A_G13T	AGAGGGTGGGGATGGTGGGGAA
DNV_T1A_A12C	AGAGGGTGGGGCGGGTGGGGAA
DNV_T1A_A12G	AGAGGGTGGGGGGGGTGGGGAA
DNV_T1A_A12T	AGAGGGTGGGGTGGGTGGGGAA
DNV_T1A_G11T	AGAGGGTGGGTAGGGTGGGGAA
DNV_T1A_G10T	AGAGGGTGGTGAGGGTGGGGAA
DNV_T1A_G9T	AGAGGGTGTGGAGGGTGGGGAA
DNV_T1A_G8T	AGAGGGTTGGGAGGGTGGGGAA
DNV_T1A_G6T	AGAGGTTGGGGAGGGTGGGGAA
DNV_T1A_G5T	AGAGTGTGGGGAGGGTGGGGAA
DNV_T1A_G4T	AGATGGTGGGGAGGGTGGGGAA
DNV_T1A_A3C	AGCGGGTGGGGAGGGTGGGGAA
DNV_T1A_A3G	AGGGGGTGGGGAGGGTGGGGAA
DNV_T1A_A3T	AGTGGGTGGGGAGGGTGGGGAA
DNV_T1A_G2T	ATAGGGTGGGGAGGGTGGGGAA
DNV_T1C_G2A	CAAGGGTGGGGAGGGTGGGGAA
DNV_T1C_G2C	CCAGGGTGGGGAGGGTGGGGAA
DNV_T1C_G4A	CGAAGGTGGGGAGGGTGGGGAA
DNV_T1C_G4C	CGACGGTGGGGAGGGTGGGGAA
DNV_T1C_G5A	CGAGAGTGGGGAGGGTGGGGAA
DNV_T1C_G5C	CGAGCGTGGGGAGGGTGGGGAA
DNV_T1C_G6A	CGAGGATGGGGAGGGTGGGGAA
DNV_T1C_G6C	CGAGGCTGGGGAGGGTGGGGAA
DNV_T1C_T7A	CGAGGGAGGGGAGGGTGGGGAA
DNV_T1C_T7C	CGAGGGCGGGGAGGGTGGGGAA
DNV_T1C_T7G	CGAGGGGGGGGAGGGTGGGGAA
DNV_T1C_G8A	CGAGGGTAGGGAGGGTGGGGAA
DNV_T1C_G8C	CGAGGGTCGGGAGGGTGGGGAA
DNV_T1C_G9A	CGAGGGTGAGGAGGGTGGGGAA
DNV_T1C_G9C	CGAGGGTGCGGAGGGTGGGGAA
DNV_T1C_G10A	CGAGGGTGGAGAGGGTGGGGAA
DNV_T1C_G10C	CGAGGGTGGCGAGGGTGGGGAA
DNV_T1C_G11A	CGAGGGTGGGAAGGGTGGGGAA
DNV_T1C_G11C	CGAGGGTGGGCAGGGTGGGGAA
DNV_T1C_G13A	CGAGGGTGGGGAAGGTGGGGAA
DNV_T1C_G13C	CGAGGGTGGGGACGGTGGGGAA
DNV_T1C_G14A	CGAGGGTGGGGAGAGTGGGGAA
DNV_T1C_G14C	CGAGGGTGGGGAGCGTGGGGAA
DNV_T1C_G15A	CGAGGGTGGGGAGGATGGGGAA
DNV_T1C_G15C	CGAGGGTGGGGAGGCTGGGGAA
DNV_T1C_T16A	CGAGGGTGGGGAGGGAGGGGAA
DNV_T1C_T16C	CGAGGGTGGGGAGGGCGGGGAA
DNV_T1C_T16G	CGAGGGTGGGGAGGGGGGGGAA
DNV_T1C_G17A	CGAGGGTGGGGAGGGTAGGGAA
DNV_T1C_G17C	CGAGGGTGGGGAGGGTCGGGAA
DNV_T1C_G18A	CGAGGGTGGGGAGGGTGAGGAA
DNV_T1C_G18C	CGAGGGTGGGGAGGGTGCGGAA
DNV_T1C_G19A	CGAGGGTGGGGAGGGTGGAGAA
DNV_T1C_G19C	CGAGGGTGGGGAGGGTGGCGAA
DNV_T1C_G20A	CGAGGGTGGGGAGGGTGGGAAA
DNV_T1C_G20C	CGAGGGTGGGGAGGGTGGGCAA
DNV_T1C_A22C	CGAGGGTGGGGAGGGTGGGGAC
DNV_T1C_A22G	CGAGGGTGGGGAGGGTGGGGAG
DNV_T1C_A22T	CGAGGGTGGGGAGGGTGGGGAT
DNV_T1C_A21C	CGAGGGTGGGGAGGGTGGGGCA
DNV_T1C_A21G	CGAGGGTGGGGAGGGTGGGGGA
DNV_T1C_A21T	CGAGGGTGGGGAGGGTGGGGTA
DNV_T1C_G20T	CGAGGGTGGGGAGGGTGGGTAA
DNV_T1C_G19T	CGAGGGTGGGGAGGGTGGTGAA
DNV_T1C_G18T	CGAGGGTGGGGAGGGTGTGGAA
DNV_T1C_G17T	CGAGGGTGGGGAGGGTTGGGAA
DNV_T1C_G15T	CGAGGGTGGGGAGGTTGGGGAA
DNV_T1C_G14T	CGAGGGTGGGGAGTGTGGGGAA
DNV_T1C_G13T	CGAGGGTGGGGATGGTGGGGAA
DNV_T1C_A12C	CGAGGGTGGGGCGGGTGGGGAA
DNV_T1C_A12G	CGAGGGTGGGGGGGGTGGGGAA
DNV_T1C_A12T	CGAGGGTGGGGTGGGTGGGGAA
DNV_T1C_G11T	CGAGGGTGGGTAGGGTGGGGAA
DNV_T1C_G10T	CGAGGGTGGTGAGGGTGGGGAA
DNV_T1C_G9T	CGAGGGTGTGGAGGGTGGGGAA
DNV_T1C_G8T	CGAGGGTTGGGAGGGTGGGGAA
DNV_T1C_G6T	CGAGGTTGGGGAGGGTGGGGAA
DNV_T1C_G5T	CGAGTGTGGGGAGGGTGGGGAA
DNV_T1C_G4T	CGATGGTGGGGAGGGTGGGGAA
DNV_T1C_A3C	CGCGGGTGGGGAGGGTGGGGAA
DNV_T1C_A3G	CGGGGGTGGGGAGGGTGGGGAA
DNV_T1C_A3T	CGTGGGTGGGGAGGGTGGGGAA
DNV_T1C_G2T	CTAGGGTGGGGAGGGTGGGGAA
DNV_T1G_G2A	GAAGGGTGGGGAGGGTGGGGAA
DNV_T1G_G2C	GCAGGGTGGGGAGGGTGGGGAA
DNV_T1G_G4A	GGAAGGTGGGGAGGGTGGGGAA
DNV_T1G_G4C	GGACGGTGGGGAGGGTGGGGAA
DNV_T1G_G5A	GGAGAGTGGGGAGGGTGGGGAA
DNV_T1G_G5C	GGAGCGTGGGGAGGGTGGGGAA
DNV_T1G_G6A	GGAGGATGGGGAGGGTGGGGAA
DNV_T1G_G6C	GGAGGCTGGGGAGGGTGGGGAA
DNV_T1G_T7A	GGAGGGAGGGGAGGGTGGGGAA
DNV_T1G_T7C	GGAGGGCGGGGAGGGTGGGGAA
DNV_T1G_T7G	GGAGGGGGGGGAGGGTGGGGAA
DNV_T1G_G8A	GGAGGGTAGGGAGGGTGGGGAA
DNV_T1G_G8C	GGAGGGTCGGGAGGGTGGGGAA
DNV_T1G_G9A	GGAGGGTGAGGAGGGTGGGGAA
DNV_T1G_G9C	GGAGGGTGCGGAGGGTGGGGAA
DNV_T1G_G10A	GGAGGGTGGAGAGGGTGGGGAA
DNV_T1G_G10C	GGAGGGTGGCGAGGGTGGGGAA
DNV_T1G_G11A	GGAGGGTGGGAAGGGTGGGGAA
DNV_T1G_G11C	GGAGGGTGGGCAGGGTGGGGAA
DNV_T1G_G13A	GGAGGGTGGGGAAGGTGGGGAA
DNV_T1G_G13C	GGAGGGTGGGGACGGTGGGGAA
DNV_T1G_G14A	GGAGGGTGGGGAGAGTGGGGAA
DNV_T1G_G14C	GGAGGGTGGGGAGCGTGGGGAA
DNV_T1G_G15A	GGAGGGTGGGGAGGATGGGGAA
DNV_T1G_G15C	GGAGGGTGGGGAGGCTGGGGAA
DNV_T1G_T16A	GGAGGGTGGGGAGGGAGGGGAA
DNV_T1G_T16C	GGAGGGTGGGGAGGGCGGGGAA
DNV_T1G_T16G	GGAGGGTGGGGAGGGGGGGGAA
DNV_T1G_G17A	GGAGGGTGGGGAGGGTAGGGAA
DNV_T1G_G17C	GGAGGGTGGGGAGGGTCGGGAA
DNV_T1G_G18A	GGAGGGTGGGGAGGGTGAGGAA
DNV_T1G_G18C	GGAGGGTGGGGAGGGTGCGGAA
DNV_T1G_G19A	GGAGGGTGGGGAGGGTGGAGAA
DNV_T1G_G19C	GGAGGGTGGGGAGGGTGGCGAA
DNV_T1G_G20A	GGAGGGTGGGGAGGGTGGGAAA
DNV_T1G_G20C	GGAGGGTGGGGAGGGTGGGCAA
DNV_T1G_A22C	GGAGGGTGGGGAGGGTGGGGAC
DNV_T1G_A22G	GGAGGGTGGGGAGGGTGGGGAG
DNV_T1G_A22T	GGAGGGTGGGGAGGGTGGGGAT
DNV_T1G_A21C	GGAGGGTGGGGAGGGTGGGGCA
DNV_T1G_A21G	GGAGGGTGGGGAGGGTGGGGGA
DNV_T1G_A21T	GGAGGGTGGGGAGGGTGGGGTA
DNV_T1G_G20T	GGAGGGTGGGGAGGGTGGGTAA
DNV_T1G_G19T	GGAGGGTGGGGAGGGTGGTGAA
DNV_T1G_G18T	GGAGGGTGGGGAGGGTGTGGAA
DNV_T1G_G17T	GGAGGGTGGGGAGGGTTGGGAA
DNV_T1G_G15T	GGAGGGTGGGGAGGTTGGGGAA
DNV_T1G_G14T	GGAGGGTGGGGAGTGTGGGGAA
DNV_T1G_G13T	GGAGGGTGGGGATGGTGGGGAA
DNV_T1G_A12C	GGAGGGTGGGGCGGGTGGGGAA
DNV_T1G_A12G	GGAGGGTGGGGGGGGTGGGGAA
DNV_T1G_A12T	GGAGGGTGGGGTGGGTGGGGAA
DNV_T1G_G11T	GGAGGGTGGGTAGGGTGGGGAA
DNV_T1G_G10T	GGAGGGTGGTGAGGGTGGGGAA
DNV_T1G_G9T	GGAGGGTGTGGAGGGTGGGGAA
DNV_T1G_G8T	GGAGGGTTGGGAGGGTGGGGAA
DNV_T1G_G6T	GGAGGTTGGGGAGGGTGGGGAA
DNV_T1G_G5T	GGAGTGTGGGGAGGGTGGGGAA
DNV_T1G_G4T	GGATGGTGGGGAGGGTGGGGAA
DNV_T1G_A3C	GGCGGGTGGGGAGGGTGGGGAA
DNV_T1G_A3G	GGGGGGTGGGGAGGGTGGGGAA
DNV_T1G_A3T	GGTGGGTGGGGAGGGTGGGGAA
DNV_T1G_G2T	GTAGGGTGGGGAGGGTGGGGAA
DNV_G2A_G4A	TAAAGGTGGGGAGGGTGGGGAA
DNV_G2A_G4C	TAACGGTGGGGAGGGTGGGGAA
DNV_G2A_G5A	TAAGAGTGGGGAGGGTGGGGAA
DNV_G2A_G5C	TAAGCGTGGGGAGGGTGGGGAA
DNV_G2A_G6A	TAAGGATGGGGAGGGTGGGGAA
DNV_G2A_G6C	TAAGGCTGGGGAGGGTGGGGAA
DNV_G2A_T7A	TAAGGGAGGGGAGGGTGGGGAA
DNV_G2A_T7C	TAAGGGCGGGGAGGGTGGGGAA
DNV_G2A_T7G	TAAGGGGGGGGAGGGTGGGGAA
DNV_G2A_G8A	TAAGGGTAGGGAGGGTGGGGAA
DNV_G2A_G8C	TAAGGGTCGGGAGGGTGGGGAA
DNV_G2A_G9A	TAAGGGTGAGGAGGGTGGGGAA
DNV_G2A_G9C	TAAGGGTGCGGAGGGTGGGGAA
DNV_G2A_G10A	TAAGGGTGGAGAGGGTGGGGAA
DNV_G2A_G10C	TAAGGGTGGCGAGGGTGGGGAA
DNV_G2A_G11A	TAAGGGTGGGAAGGGTGGGGAA
DNV_G2A_G11C	TAAGGGTGGGCAGGGTGGGGAA
DNV_G2A_G13A	TAAGGGTGGGGAAGGTGGGGAA
DNV_G2A_G13C	TAAGGGTGGGGACGGTGGGGAA
DNV_G2A_G14A	TAAGGGTGGGGAGAGTGGGGAA
DNV_G2A_G14C	TAAGGGTGGGGAGCGTGGGGAA
DNV_G2A_G15A	TAAGGGTGGGGAGGATGGGGAA
DNV_G2A_G15C	TAAGGGTGGGGAGGCTGGGGAA
DNV_G2A_T16A	TAAGGGTGGGGAGGGAGGGGAA
DNV_G2A_T16C	TAAGGGTGGGGAGGGCGGGGAA
DNV_G2A_T16G	TAAGGGTGGGGAGGGGGGGGAA
DNV_G2A_G17A	TAAGGGTGGGGAGGGTAGGGAA
DNV_G2A_G17C	TAAGGGTGGGGAGGGTCGGGAA
DNV_G2A_G18A	TAAGGGTGGGGAGGGTGAGGAA
DNV_G2A_G18C	TAAGGGTGGGGAGGGTGCGGAA
DNV_G2A_G19A	TAAGGGTGGGGAGGGTGGAGAA
DNV_G2A_G19C	TAAGGGTGGGGAGGGTGGCGAA
DNV_G2A_G20A	TAAGGGTGGGGAGGGTGGGAAA
DNV_G2A_G20C	TAAGGGTGGGGAGGGTGGGCAA
DNV_G2A_A22C	TAAGGGTGGGGAGGGTGGGGAC
DNV_G2A_A22G	TAAGGGTGGGGAGGGTGGGGAG
DNV_G2A_A22T	TAAGGGTGGGGAGGGTGGGGAT
DNV_G2A_A21C	TAAGGGTGGGGAGGGTGGGGCA
DNV_G2A_A21G	TAAGGGTGGGGAGGGTGGGGGA
DNV_G2A_A21T	TAAGGGTGGGGAGGGTGGGGTA
DNV_G2A_G20T	TAAGGGTGGGGAGGGTGGGTAA
DNV_G2A_G19T	TAAGGGTGGGGAGGGTGGTGAA
DNV_G2A_G18T	TAAGGGTGGGGAGGGTGTGGAA
DNV_G2A_G17T	TAAGGGTGGGGAGGGTTGGGAA
DNV_G2A_G15T	TAAGGGTGGGGAGGTTGGGGAA
DNV_G2A_G14T	TAAGGGTGGGGAGTGTGGGGAA
DNV_G2A_G13T	TAAGGGTGGGGATGGTGGGGAA
DNV_G2A_A12C	TAAGGGTGGGGCGGGTGGGGAA
DNV_G2A_A12G	TAAGGGTGGGGGGGGTGGGGAA
DNV_G2A_A12T	TAAGGGTGGGGTGGGTGGGGAA
DNV_G2A_G11T	TAAGGGTGGGTAGGGTGGGGAA
DNV_G2A_G10T	TAAGGGTGGTGAGGGTGGGGAA
DNV_G2A_G9T	TAAGGGTGTGGAGGGTGGGGAA
DNV_G2A_G8T	TAAGGGTTGGGAGGGTGGGGAA
DNV_G2A_G6T	TAAGGTTGGGGAGGGTGGGGAA
DNV_G2A_G5T	TAAGTGTGGGGAGGGTGGGGAA
DNV_G2A_G4T	TAATGGTGGGGAGGGTGGGGAA
DNV_G2A_A3C	TACGGGTGGGGAGGGTGGGGAA
DNV_G2A_A3G	TAGGGGTGGGGAGGGTGGGGAA
DNV_G2A_A3T	TATGGGTGGGGAGGGTGGGGAA
DNV_G2C_G4A	TCAAGGTGGGGAGGGTGGGGAA
DNV_G2C_G4C	TCACGGTGGGGAGGGTGGGGAA
DNV_G2C_G5A	TCAGAGTGGGGAGGGTGGGGAA
DNV_G2C_G5C	TCAGCGTGGGGAGGGTGGGGAA
DNV_G2C_G6A	TCAGGATGGGGAGGGTGGGGAA
DNV_G2C_G6C	TCAGGCTGGGGAGGGTGGGGAA
DNV_G2C_T7A	TCAGGGAGGGGAGGGTGGGGAA
DNV_G2C_T7C	TCAGGGCGGGGAGGGTGGGGAA
DNV_G2C_T7G	TCAGGGGGGGGAGGGTGGGGAA
DNV_G2C_G8A	TCAGGGTAGGGAGGGTGGGGAA
DNV_G2C_G8C	TCAGGGTCGGGAGGGTGGGGAA
DNV_G2C_G9A	TCAGGGTGAGGAGGGTGGGGAA
DNV_G2C_G9C	TCAGGGTGCGGAGGGTGGGGAA
DNV_G2C_G10A	TCAGGGTGGAGAGGGTGGGGAA
DNV_G2C_G10C	TCAGGGTGGCGAGGGTGGGGAA
DNV_G2C_G11A	TCAGGGTGGGAAGGGTGGGGAA
DNV_G2C_G11C	TCAGGGTGGGCAGGGTGGGGAA
DNV_G2C_G13A	TCAGGGTGGGGAAGGTGGGGAA
DNV_G2C_G13C	TCAGGGTGGGGACGGTGGGGAA
DNV_G2C_G14A	TCAGGGTGGGGAGAGTGGGGAA
DNV_G2C_G14C	TCAGGGTGGGGAGCGTGGGGAA
DNV_G2C_G15A	TCAGGGTGGGGAGGATGGGGAA
DNV_G2C_G15C	TCAGGGTGGGGAGGCTGGGGAA
DNV_G2C_T16A	TCAGGGTGGGGAGGGAGGGGAA
DNV_G2C_T16C	TCAGGGTGGGGAGGGCGGGGAA
DNV_G2C_T16G	TCAGGGTGGGGAGGGGGGGGAA
DNV_G2C_G17A	TCAGGGTGGGGAGGGTAGGGAA
DNV_G2C_G17C	TCAGGGTGGGGAGGGTCGGGAA
DNV_G2C_G18A	TCAGGGTGGGGAGGGTGAGGAA
DNV_G2C_G18C	TCAGGGTGGGGAGGGTGCGGAA
DNV_G2C_G19A	TCAGGGTGGGGAGGGTGGAGAA
DNV_G2C_G19C	TCAGGGTGGGGAGGGTGGCGAA
DNV_G2C_G20A	TCAGGGTGGGGAGGGTGGGAAA
DNV_G2C_G20C	TCAGGGTGGGGAGGGTGGGCAA
DNV_G2C_A22C	TCAGGGTGGGGAGGGTGGGGAC
DNV_G2C_A22G	TCAGGGTGGGGAGGGTGGGGAG
DNV_G2C_A22T	TCAGGGTGGGGAGGGTGGGGAT
DNV_G2C_A21C	TCAGGGTGGGGAGGGTGGGGCA
DNV_G2C_A21G	TCAGGGTGGGGAGGGTGGGGGA
DNV_G2C_A21T	TCAGGGTGGGGAGGGTGGGGTA
DNV_G2C_G20T	TCAGGGTGGGGAGGGTGGGTAA
DNV_G2C_G19T	TCAGGGTGGGGAGGGTGGTGAA
DNV_G2C_G18T	TCAGGGTGGGGAGGGTGTGGAA
DNV_G2C_G17T	TCAGGGTGGGGAGGGTTGGGAA
DNV_G2C_G15T	TCAGGGTGGGGAGGTTGGGGAA
DNV_G2C_G14T	TCAGGGTGGGGAGTGTGGGGAA
DNV_G2C_G13T	TCAGGGTGGGGATGGTGGGGAA
DNV_G2C_A12C	TCAGGGTGGGGCGGGTGGGGAA
DNV_G2C_A12G	TCAGGGTGGGGGGGGTGGGGAA
DNV_G2C_A12T	TCAGGGTGGGGTGGGTGGGGAA
DNV_G2C_G11T	TCAGGGTGGGTAGGGTGGGGAA
DNV_G2C_G10T	TCAGGGTGGTGAGGGTGGGGAA
DNV_G2C_G9T	TCAGGGTGTGGAGGGTGGGGAA
DNV_G2C_G8T	TCAGGGTTGGGAGGGTGGGGAA
DNV_G2C_G6T	TCAGGTTGGGGAGGGTGGGGAA
DNV_G2C_G5T	TCAGTGTGGGGAGGGTGGGGAA
DNV_G2C_G4T	TCATGGTGGGGAGGGTGGGGAA
DNV_G2C_A3C	TCCGGGTGGGGAGGGTGGGGAA
DNV_G2C_A3G	TCGGGGTGGGGAGGGTGGGGAA
DNV_G2C_A3T	TCTGGGTGGGGAGGGTGGGGAA
DNV_G4A_G5A	TGAAAGTGGGGAGGGTGGGGAA
DNV_G4A_G5C	TGAACGTGGGGAGGGTGGGGAA
DNV_G4A_G6A	TGAAGATGGGGAGGGTGGGGAA
DNV_G4A_G6C	TGAAGCTGGGGAGGGTGGGGAA
DNV_G4A_T7A	TGAAGGAGGGGAGGGTGGGGAA
DNV_G4A_T7C	TGAAGGCGGGGAGGGTGGGGAA
DNV_G4A_T7G	TGAAGGGGGGGAGGGTGGGGAA
DNV_G4A_G8A	TGAAGGTAGGGAGGGTGGGGAA
DNV_G4A_G8C	TGAAGGTCGGGAGGGTGGGGAA
DNV_G4A_G9A	TGAAGGTGAGGAGGGTGGGGAA
DNV_G4A_G9C	TGAAGGTGCGGAGGGTGGGGAA
DNV_G4A_G10A	TGAAGGTGGAGAGGGTGGGGAA
DNV_G4A_G10C	TGAAGGTGGCGAGGGTGGGGAA
DNV_G4A_G11A	TGAAGGTGGGAAGGGTGGGGAA
DNV_G4A_G11C	TGAAGGTGGGCAGGGTGGGGAA
DNV_G4A_G13A	TGAAGGTGGGGAAGGTGGGGAA
DNV_G4A_G13C	TGAAGGTGGGGACGGTGGGGAA
DNV_G4A_G14A	TGAAGGTGGGGAGAGTGGGGAA
DNV_G4A_G14C	TGAAGGTGGGGAGCGTGGGGAA
DNV_G4A_G15A	TGAAGGTGGGGAGGATGGGGAA
DNV_G4A_G15C	TGAAGGTGGGGAGGCTGGGGAA
DNV_G4A_T16A	TGAAGGTGGGGAGGGAGGGGAA
DNV_G4A_T16C	TGAAGGTGGGGAGGGCGGGGAA
DNV_G4A_T16G	TGAAGGTGGGGAGGGGGGGGAA
DNV_G4A_G17A	TGAAGGTGGGGAGGGTAGGGAA
DNV_G4A_G17C	TGAAGGTGGGGAGGGTCGGGAA
DNV_G4A_G18A	TGAAGGTGGGGAGGGTGAGGAA
DNV_G4A_G18C	TGAAGGTGGGGAGGGTGCGGAA
DNV_G4A_G19A	TGAAGGTGGGGAGGGTGGAGAA
DNV_G4A_G19C	TGAAGGTGGGGAGGGTGGCGAA
DNV_G4A_G20A	TGAAGGTGGGGAGGGTGGGAAA
DNV_G4A_G20C	TGAAGGTGGGGAGGGTGGGCAA
DNV_G4A_A22C	TGAAGGTGGGGAGGGTGGGGAC
DNV_G4A_A22G	TGAAGGTGGGGAGGGTGGGGAG
DNV_G4A_A22T	TGAAGGTGGGGAGGGTGGGGAT
DNV_G4A_A21C	TGAAGGTGGGGAGGGTGGGGCA
DNV_G4A_A21G	TGAAGGTGGGGAGGGTGGGGGA
DNV_G4A_A21T	TGAAGGTGGGGAGGGTGGGGTA
DNV_G4A_G20T	TGAAGGTGGGGAGGGTGGGTAA
DNV_G4A_G19T	TGAAGGTGGGGAGGGTGGTGAA
DNV_G4A_G18T	TGAAGGTGGGGAGGGTGTGGAA
DNV_G4A_G17T	TGAAGGTGGGGAGGGTTGGGAA
DNV_G4A_G15T	TGAAGGTGGGGAGGTTGGGGAA
DNV_G4A_G14T	TGAAGGTGGGGAGTGTGGGGAA
DNV_G4A_G13T	TGAAGGTGGGGATGGTGGGGAA
DNV_G4A_A12C	TGAAGGTGGGGCGGGTGGGGAA
DNV_G4A_A12G	TGAAGGTGGGGGGGGTGGGGAA
DNV_G4A_A12T	TGAAGGTGGGGTGGGTGGGGAA
DNV_G4A_G11T	TGAAGGTGGGTAGGGTGGGGAA
DNV_G4A_G10T	TGAAGGTGGTGAGGGTGGGGAA
DNV_G4A_G9T	TGAAGGTGTGGAGGGTGGGGAA
DNV_G4A_G8T	TGAAGGTTGGGAGGGTGGGGAA
DNV_G4A_G6T	TGAAGTTGGGGAGGGTGGGGAA
DNV_G4A_G5T	TGAATGTGGGGAGGGTGGGGAA
DNV_A3C_G4A	TGCAGGTGGGGAGGGTGGGGAA
DNV_A3G_G4A	TGGAGGTGGGGAGGGTGGGGAA
DNV_A3T_G4A	TGTAGGTGGGGAGGGTGGGGAA
DNV_G2T_G4A	TTAAGGTGGGGAGGGTGGGGAA
DNV_G4C_G5A	TGACAGTGGGGAGGGTGGGGAA
DNV_G4C_G5C	TGACCGTGGGGAGGGTGGGGAA
DNV_G4C_G6A	TGACGATGGGGAGGGTGGGGAA
DNV_G4C_G6C	TGACGCTGGGGAGGGTGGGGAA
DNV_G4C_T7A	TGACGGAGGGGAGGGTGGGGAA
DNV_G4C_T7C	TGACGGCGGGGAGGGTGGGGAA
DNV_G4C_T7G	TGACGGGGGGGAGGGTGGGGAA
DNV_G4C_G8A	TGACGGTAGGGAGGGTGGGGAA
DNV_G4C_G8C	TGACGGTCGGGAGGGTGGGGAA
DNV_G4C_G9A	TGACGGTGAGGAGGGTGGGGAA
DNV_G4C_G9C	TGACGGTGCGGAGGGTGGGGAA
DNV_G4C_G10A	TGACGGTGGAGAGGGTGGGGAA
DNV_G4C_G10C	TGACGGTGGCGAGGGTGGGGAA
DNV_G4C_G11A	TGACGGTGGGAAGGGTGGGGAA
DNV_G4C_G11C	TGACGGTGGGCAGGGTGGGGAA
DNV_G4C_G13A	TGACGGTGGGGAAGGTGGGGAA
DNV_G4C_G13C	TGACGGTGGGGACGGTGGGGAA
DNV_G4C_G14A	TGACGGTGGGGAGAGTGGGGAA
DNV_G4C_G14C	TGACGGTGGGGAGCGTGGGGAA
DNV_G4C_G15A	TGACGGTGGGGAGGATGGGGAA
DNV_G4C_G15C	TGACGGTGGGGAGGCTGGGGAA
DNV_G4C_T16A	TGACGGTGGGGAGGGAGGGGAA
DNV_G4C_T16C	TGACGGTGGGGAGGGCGGGGAA
DNV_G4C_T16G	TGACGGTGGGGAGGGGGGGGAA
DNV_G4C_G17A	TGACGGTGGGGAGGGTAGGGAA
DNV_G4C_G17C	TGACGGTGGGGAGGGTCGGGAA
DNV_G4C_G18A	TGACGGTGGGGAGGGTGAGGAA
DNV_G4C_G18C	TGACGGTGGGGAGGGTGCGGAA
DNV_G4C_G19A	TGACGGTGGGGAGGGTGGAGAA
DNV_G4C_G19C	TGACGGTGGGGAGGGTGGCGAA
DNV_G4C_G20A	TGACGGTGGGGAGGGTGGGAAA
DNV_G4C_G20C	TGACGGTGGGGAGGGTGGGCAA
DNV_G4C_A22C	TGACGGTGGGGAGGGTGGGGAC
DNV_G4C_A22G	TGACGGTGGGGAGGGTGGGGAG
DNV_G4C_A22T	TGACGGTGGGGAGGGTGGGGAT
DNV_G4C_A21C	TGACGGTGGGGAGGGTGGGGCA
DNV_G4C_A21G	TGACGGTGGGGAGGGTGGGGGA
DNV_G4C_A21T	TGACGGTGGGGAGGGTGGGGTA
DNV_G4C_G20T	TGACGGTGGGGAGGGTGGGTAA
DNV_G4C_G19T	TGACGGTGGGGAGGGTGGTGAA
DNV_G4C_G18T	TGACGGTGGGGAGGGTGTGGAA
DNV_G4C_G17T	TGACGGTGGGGAGGGTTGGGAA
DNV_G4C_G15T	TGACGGTGGGGAGGTTGGGGAA
DNV_G4C_G14T	TGACGGTGGGGAGTGTGGGGAA
DNV_G4C_G13T	TGACGGTGGGGATGGTGGGGAA
DNV_G4C_A12C	TGACGGTGGGGCGGGTGGGGAA
DNV_G4C_A12G	TGACGGTGGGGGGGGTGGGGAA
DNV_G4C_A12T	TGACGGTGGGGTGGGTGGGGAA
DNV_G4C_G11T	TGACGGTGGGTAGGGTGGGGAA
DNV_G4C_G10T	TGACGGTGGTGAGGGTGGGGAA
DNV_G4C_G9T	TGACGGTGTGGAGGGTGGGGAA
DNV_G4C_G8T	TGACGGTTGGGAGGGTGGGGAA
DNV_G4C_G6T	TGACGTTGGGGAGGGTGGGGAA
DNV_G4C_G5T	TGACTGTGGGGAGGGTGGGGAA
DNV_A3C_G4C	TGCCGGTGGGGAGGGTGGGGAA
DNV_A3G_G4C	TGGCGGTGGGGAGGGTGGGGAA
DNV_A3T_G4C	TGTCGGTGGGGAGGGTGGGGAA
DNV_G2T_G4C	TTACGGTGGGGAGGGTGGGGAA
DNV_G5A_G6A	TGAGAATGGGGAGGGTGGGGAA
DNV_G5A_G6C	TGAGACTGGGGAGGGTGGGGAA
DNV_G5A_T7A	TGAGAGAGGGGAGGGTGGGGAA
DNV_G5A_T7C	TGAGAGCGGGGAGGGTGGGGAA
DNV_G5A_T7G	TGAGAGGGGGGAGGGTGGGGAA
DNV_G5A_G8A	TGAGAGTAGGGAGGGTGGGGAA
DNV_G5A_G8C	TGAGAGTCGGGAGGGTGGGGAA
DNV_G5A_G9A	TGAGAGTGAGGAGGGTGGGGAA
DNV_G5A_G9C	TGAGAGTGCGGAGGGTGGGGAA
DNV_G5A_G10A	TGAGAGTGGAGAGGGTGGGGAA
DNV_G5A_G10C	TGAGAGTGGCGAGGGTGGGGAA
DNV_G5A_G11A	TGAGAGTGGGAAGGGTGGGGAA
DNV_G5A_G11C	TGAGAGTGGGCAGGGTGGGGAA
DNV_G5A_G13A	TGAGAGTGGGGAAGGTGGGGAA
DNV_G5A_G13C	TGAGAGTGGGGACGGTGGGGAA
DNV_G5A_G14A	TGAGAGTGGGGAGAGTGGGGAA
DNV_G5A_G14C	TGAGAGTGGGGAGCGTGGGGAA
DNV_G5A_G15A	TGAGAGTGGGGAGGATGGGGAA
DNV_G5A_G15C	TGAGAGTGGGGAGGCTGGGGAA
DNV_G5A_T16A	TGAGAGTGGGGAGGGAGGGGAA
DNV_G5A_T16C	TGAGAGTGGGGAGGGCGGGGAA
DNV_G5A_T16G	TGAGAGTGGGGAGGGGGGGGAA
DNV_G5A_G17A	TGAGAGTGGGGAGGGTAGGGAA
DNV_G5A_G17C	TGAGAGTGGGGAGGGTCGGGAA
DNV_G5A_G18A	TGAGAGTGGGGAGGGTGAGGAA
DNV_G5A_G18C	TGAGAGTGGGGAGGGTGCGGAA
DNV_G5A_G19A	TGAGAGTGGGGAGGGTGGAGAA
DNV_G5A_G19C	TGAGAGTGGGGAGGGTGGCGAA
DNV_G5A_G20A	TGAGAGTGGGGAGGGTGGGAAA
DNV_G5A_G20C	TGAGAGTGGGGAGGGTGGGCAA
DNV_G5A_A22C	TGAGAGTGGGGAGGGTGGGGAC
DNV_G5A_A22G	TGAGAGTGGGGAGGGTGGGGAG
DNV_G5A_A22T	TGAGAGTGGGGAGGGTGGGGAT
DNV_G5A_A21C	TGAGAGTGGGGAGGGTGGGGCA
DNV_G5A_A21G	TGAGAGTGGGGAGGGTGGGGGA
DNV_G5A_A21T	TGAGAGTGGGGAGGGTGGGGTA
DNV_G5A_G20T	TGAGAGTGGGGAGGGTGGGTAA
DNV_G5A_G19T	TGAGAGTGGGGAGGGTGGTGAA
DNV_G5A_G18T	TGAGAGTGGGGAGGGTGTGGAA
DNV_G5A_G17T	TGAGAGTGGGGAGGGTTGGGAA
DNV_G5A_G15T	TGAGAGTGGGGAGGTTGGGGAA
DNV_G5A_G14T	TGAGAGTGGGGAGTGTGGGGAA
DNV_G5A_G13T	TGAGAGTGGGGATGGTGGGGAA
DNV_G5A_A12C	TGAGAGTGGGGCGGGTGGGGAA
DNV_G5A_A12G	TGAGAGTGGGGGGGGTGGGGAA
DNV_G5A_A12T	TGAGAGTGGGGTGGGTGGGGAA
DNV_G5A_G11T	TGAGAGTGGGTAGGGTGGGGAA
DNV_G5A_G10T	TGAGAGTGGTGAGGGTGGGGAA
DNV_G5A_G9T	TGAGAGTGTGGAGGGTGGGGAA
DNV_G5A_G8T	TGAGAGTTGGGAGGGTGGGGAA
DNV_G5A_G6T	TGAGATTGGGGAGGGTGGGGAA
DNV_G4T_G5A	TGATAGTGGGGAGGGTGGGGAA
DNV_A3C_G5A	TGCGAGTGGGGAGGGTGGGGAA
DNV_A3G_G5A	TGGGAGTGGGGAGGGTGGGGAA
DNV_A3T_G5A	TGTGAGTGGGGAGGGTGGGGAA
DNV_G2T_G5A	TTAGAGTGGGGAGGGTGGGGAA
DNV_G5C_G6A	TGAGCATGGGGAGGGTGGGGAA
DNV_G5C_G6C	TGAGCCTGGGGAGGGTGGGGAA
DNV_G5C_T7A	TGAGCGAGGGGAGGGTGGGGAA
DNV_G5C_T7C	TGAGCGCGGGGAGGGTGGGGAA
DNV_G5C_T7G	TGAGCGGGGGGAGGGTGGGGAA
DNV_G5C_G8A	TGAGCGTAGGGAGGGTGGGGAA
DNV_G5C_G8C	TGAGCGTCGGGAGGGTGGGGAA
DNV_G5C_G9A	TGAGCGTGAGGAGGGTGGGGAA
DNV_G5C_G9C	TGAGCGTGCGGAGGGTGGGGAA
DNV_G5C_G10A	TGAGCGTGGAGAGGGTGGGGAA
DNV_G5C_G10C	TGAGCGTGGCGAGGGTGGGGAA
DNV_G5C_G11A	TGAGCGTGGGAAGGGTGGGGAA
DNV_G5C_G11C	TGAGCGTGGGCAGGGTGGGGAA
DNV_G5C_G13A	TGAGCGTGGGGAAGGTGGGGAA
DNV_G5C_G13C	TGAGCGTGGGGACGGTGGGGAA
DNV_G5C_G14A	TGAGCGTGGGGAGAGTGGGGAA
DNV_G5C_G14C	TGAGCGTGGGGAGCGTGGGGAA
DNV_G5C_G15A	TGAGCGTGGGGAGGATGGGGAA
DNV_G5C_G15C	TGAGCGTGGGGAGGCTGGGGAA
DNV_G5C_T16A	TGAGCGTGGGGAGGGAGGGGAA
DNV_G5C_T16C	TGAGCGTGGGGAGGGCGGGGAA
DNV_G5C_T16G	TGAGCGTGGGGAGGGGGGGGAA
DNV_G5C_G17A	TGAGCGTGGGGAGGGTAGGGAA
DNV_G5C_G17C	TGAGCGTGGGGAGGGTCGGGAA
DNV_G5C_G18A	TGAGCGTGGGGAGGGTGAGGAA
DNV_G5C_G18C	TGAGCGTGGGGAGGGTGCGGAA
DNV_G5C_G19A	TGAGCGTGGGGAGGGTGGAGAA
DNV_G5C_G19C	TGAGCGTGGGGAGGGTGGCGAA
DNV_G5C_G20A	TGAGCGTGGGGAGGGTGGGAAA
DNV_G5C_G20C	TGAGCGTGGGGAGGGTGGGCAA
DNV_G5C_A22C	TGAGCGTGGGGAGGGTGGGGAC
DNV_G5C_A22G	TGAGCGTGGGGAGGGTGGGGAG
DNV_G5C_A22T	TGAGCGTGGGGAGGGTGGGGAT
DNV_G5C_A21C	TGAGCGTGGGGAGGGTGGGGCA
DNV_G5C_A21G	TGAGCGTGGGGAGGGTGGGGGA
DNV_G5C_A21T	TGAGCGTGGGGAGGGTGGGGTA
DNV_G5C_G20T	TGAGCGTGGGGAGGGTGGGTAA
DNV_G5C_G19T	TGAGCGTGGGGAGGGTGGTGAA
DNV_G5C_G18T	TGAGCGTGGGGAGGGTGTGGAA
DNV_G5C_G17T	TGAGCGTGGGGAGGGTTGGGAA
DNV_G5C_G15T	TGAGCGTGGGGAGGTTGGGGAA
DNV_G5C_G14T	TGAGCGTGGGGAGTGTGGGGAA
DNV_G5C_G13T	TGAGCGTGGGGATGGTGGGGAA
DNV_G5C_A12C	TGAGCGTGGGGCGGGTGGGGAA
DNV_G5C_A12G	TGAGCGTGGGGGGGGTGGGGAA
DNV_G5C_A12T	TGAGCGTGGGGTGGGTGGGGAA
DNV_G5C_G11T	TGAGCGTGGGTAGGGTGGGGAA
DNV_G5C_G10T	TGAGCGTGGTGAGGGTGGGGAA
DNV_G5C_G9T	TGAGCGTGTGGAGGGTGGGGAA
DNV_G5C_G8T	TGAGCGTTGGGAGGGTGGGGAA
DNV_G5C_G6T	TGAGCTTGGGGAGGGTGGGGAA
DNV_G4T_G5C	TGATCGTGGGGAGGGTGGGGAA
DNV_A3C_G5C	TGCGCGTGGGGAGGGTGGGGAA
DNV_A3G_G5C	TGGGCGTGGGGAGGGTGGGGAA
DNV_A3T_G5C	TGTGCGTGGGGAGGGTGGGGAA
DNV_G2T_G5C	TTAGCGTGGGGAGGGTGGGGAA
DNV_G6A_T7A	TGAGGAAGGGGAGGGTGGGGAA
DNV_G6A_T7C	TGAGGACGGGGAGGGTGGGGAA
DNV_G6A_T7G	TGAGGAGGGGGAGGGTGGGGAA
DNV_G6A_G8A	TGAGGATAGGGAGGGTGGGGAA
DNV_G6A_G8C	TGAGGATCGGGAGGGTGGGGAA
DNV_G6A_G9A	TGAGGATGAGGAGGGTGGGGAA
DNV_G6A_G9C	TGAGGATGCGGAGGGTGGGGAA
DNV_G6A_G10A	TGAGGATGGAGAGGGTGGGGAA
DNV_G6A_G10C	TGAGGATGGCGAGGGTGGGGAA
DNV_G6A_G11A	TGAGGATGGGAAGGGTGGGGAA
DNV_G6A_G11C	TGAGGATGGGCAGGGTGGGGAA
DNV_G6A_G13A	TGAGGATGGGGAAGGTGGGGAA
DNV_G6A_G13C	TGAGGATGGGGACGGTGGGGAA
DNV_G6A_G14A	TGAGGATGGGGAGAGTGGGGAA
DNV_G6A_G14C	TGAGGATGGGGAGCGTGGGGAA
DNV_G6A_G15A	TGAGGATGGGGAGGATGGGGAA
DNV_G6A_G15C	TGAGGATGGGGAGGCTGGGGAA
DNV_G6A_T16A	TGAGGATGGGGAGGGAGGGGAA
DNV_G6A_T16C	TGAGGATGGGGAGGGCGGGGAA
DNV_G6A_T16G	TGAGGATGGGGAGGGGGGGGAA
DNV_G6A_G17A	TGAGGATGGGGAGGGTAGGGAA
DNV_G6A_G17C	TGAGGATGGGGAGGGTCGGGAA
DNV_G6A_G18A	TGAGGATGGGGAGGGTGAGGAA
DNV_G6A_G18C	TGAGGATGGGGAGGGTGCGGAA
DNV_G6A_G19A	TGAGGATGGGGAGGGTGGAGAA
DNV_G6A_G19C	TGAGGATGGGGAGGGTGGCGAA
DNV_G6A_G20A	TGAGGATGGGGAGGGTGGGAAA
DNV_G6A_G20C	TGAGGATGGGGAGGGTGGGCAA
DNV_G6A_A22C	TGAGGATGGGGAGGGTGGGGAC
DNV_G6A_A22G	TGAGGATGGGGAGGGTGGGGAG
DNV_G6A_A22T	TGAGGATGGGGAGGGTGGGGAT
DNV_G6A_A21C	TGAGGATGGGGAGGGTGGGGCA
DNV_G6A_A21G	TGAGGATGGGGAGGGTGGGGGA
DNV_G6A_A21T	TGAGGATGGGGAGGGTGGGGTA
DNV_G6A_G20T	TGAGGATGGGGAGGGTGGGTAA
DNV_G6A_G19T	TGAGGATGGGGAGGGTGGTGAA
DNV_G6A_G18T	TGAGGATGGGGAGGGTGTGGAA
DNV_G6A_G17T	TGAGGATGGGGAGGGTTGGGAA
DNV_G6A_G15T	TGAGGATGGGGAGGTTGGGGAA
DNV_G6A_G14T	TGAGGATGGGGAGTGTGGGGAA
DNV_G6A_G13T	TGAGGATGGGGATGGTGGGGAA
DNV_G6A_A12C	TGAGGATGGGGCGGGTGGGGAA
DNV_G6A_A12G	TGAGGATGGGGGGGGTGGGGAA
DNV_G6A_A12T	TGAGGATGGGGTGGGTGGGGAA
DNV_G6A_G11T	TGAGGATGGGTAGGGTGGGGAA
DNV_G6A_G10T	TGAGGATGGTGAGGGTGGGGAA
DNV_G6A_G9T	TGAGGATGTGGAGGGTGGGGAA
DNV_G6A_G8T	TGAGGATTGGGAGGGTGGGGAA
DNV_G5T_G6A	TGAGTATGGGGAGGGTGGGGAA
DNV_G4T_G6A	TGATGATGGGGAGGGTGGGGAA
DNV_A3C_G6A	TGCGGATGGGGAGGGTGGGGAA
DNV_A3G_G6A	TGGGGATGGGGAGGGTGGGGAA
DNV_A3T_G6A	TGTGGATGGGGAGGGTGGGGAA
DNV_G2T_G6A	TTAGGATGGGGAGGGTGGGGAA
DNV_G6C_T7A	TGAGGCAGGGGAGGGTGGGGAA
DNV_G6C_T7C	TGAGGCCGGGGAGGGTGGGGAA
DNV_G6C_T7G	TGAGGCGGGGGAGGGTGGGGAA
DNV_G6C_G8A	TGAGGCTAGGGAGGGTGGGGAA
DNV_G6C_G8C	TGAGGCTCGGGAGGGTGGGGAA
DNV_G6C_G9A	TGAGGCTGAGGAGGGTGGGGAA
DNV_G6C_G9C	TGAGGCTGCGGAGGGTGGGGAA
DNV_G6C_G10A	TGAGGCTGGAGAGGGTGGGGAA
DNV_G6C_G10C	TGAGGCTGGCGAGGGTGGGGAA
DNV_G6C_G11A	TGAGGCTGGGAAGGGTGGGGAA
DNV_G6C_G11C	TGAGGCTGGGCAGGGTGGGGAA
DNV_G6C_G13A	TGAGGCTGGGGAAGGTGGGGAA
DNV_G6C_G13C	TGAGGCTGGGGACGGTGGGGAA
DNV_G6C_G14A	TGAGGCTGGGGAGAGTGGGGAA
DNV_G6C_G14C	TGAGGCTGGGGAGCGTGGGGAA
DNV_G6C_G15A	TGAGGCTGGGGAGGATGGGGAA
DNV_G6C_G15C	TGAGGCTGGGGAGGCTGGGGAA
DNV_G6C_T16A	TGAGGCTGGGGAGGGAGGGGAA
DNV_G6C_T16C	TGAGGCTGGGGAGGGCGGGGAA
DNV_G6C_T16G	TGAGGCTGGGGAGGGGGGGGAA
DNV_G6C_G17A	TGAGGCTGGGGAGGGTAGGGAA
DNV_G6C_G17C	TGAGGCTGGGGAGGGTCGGGAA
DNV_G6C_G18A	TGAGGCTGGGGAGGGTGAGGAA
DNV_G6C_G18C	TGAGGCTGGGGAGGGTGCGGAA
DNV_G6C_G19A	TGAGGCTGGGGAGGGTGGAGAA
DNV_G6C_G19C	TGAGGCTGGGGAGGGTGGCGAA
DNV_G6C_G20A	TGAGGCTGGGGAGGGTGGGAAA
DNV_G6C_G20C	TGAGGCTGGGGAGGGTGGGCAA
DNV_G6C_A22C	TGAGGCTGGGGAGGGTGGGGAC
DNV_G6C_A22G	TGAGGCTGGGGAGGGTGGGGAG
DNV_G6C_A22T	TGAGGCTGGGGAGGGTGGGGAT
DNV_G6C_A21C	TGAGGCTGGGGAGGGTGGGGCA
DNV_G6C_A21G	TGAGGCTGGGGAGGGTGGGGGA
DNV_G6C_A21T	TGAGGCTGGGGAGGGTGGGGTA
DNV_G6C_G20T	TGAGGCTGGGGAGGGTGGGTAA
DNV_G6C_G19T	TGAGGCTGGGGAGGGTGGTGAA
DNV_G6C_G18T	TGAGGCTGGGGAGGGTGTGGAA
DNV_G6C_G17T	TGAGGCTGGGGAGGGTTGGGAA
DNV_G6C_G15T	TGAGGCTGGGGAGGTTGGGGAA
DNV_G6C_G14T	TGAGGCTGGGGAGTGTGGGGAA
DNV_G6C_G13T	TGAGGCTGGGGATGGTGGGGAA
DNV_G6C_A12C	TGAGGCTGGGGCGGGTGGGGAA
DNV_G6C_A12G	TGAGGCTGGGGGGGGTGGGGAA
DNV_G6C_A12T	TGAGGCTGGGGTGGGTGGGGAA
DNV_G6C_G11T	TGAGGCTGGGTAGGGTGGGGAA
DNV_G6C_G10T	TGAGGCTGGTGAGGGTGGGGAA
DNV_G6C_G9T	TGAGGCTGTGGAGGGTGGGGAA
DNV_G6C_G8T	TGAGGCTTGGGAGGGTGGGGAA
DNV_G5T_G6C	TGAGTCTGGGGAGGGTGGGGAA
DNV_G4T_G6C	TGATGCTGGGGAGGGTGGGGAA
DNV_A3C_G6C	TGCGGCTGGGGAGGGTGGGGAA
DNV_A3G_G6C	TGGGGCTGGGGAGGGTGGGGAA
DNV_A3T_G6C	TGTGGCTGGGGAGGGTGGGGAA
DNV_G2T_G6C	TTAGGCTGGGGAGGGTGGGGAA
DNV_T7A_G8A	TGAGGGAAGGGAGGGTGGGGAA
DNV_T7A_G8C	TGAGGGACGGGAGGGTGGGGAA
DNV_T7A_G9A	TGAGGGAGAGGAGGGTGGGGAA
DNV_T7A_G9C	TGAGGGAGCGGAGGGTGGGGAA
DNV_T7A_G10A	TGAGGGAGGAGAGGGTGGGGAA
DNV_T7A_G10C	TGAGGGAGGCGAGGGTGGGGAA
DNV_T7A_G11A	TGAGGGAGGGAAGGGTGGGGAA
DNV_T7A_G11C	TGAGGGAGGGCAGGGTGGGGAA
DNV_T7A_G13A	TGAGGGAGGGGAAGGTGGGGAA
DNV_T7A_G13C	TGAGGGAGGGGACGGTGGGGAA
DNV_T7A_G14A	TGAGGGAGGGGAGAGTGGGGAA
DNV_T7A_G14C	TGAGGGAGGGGAGCGTGGGGAA
DNV_T7A_G15A	TGAGGGAGGGGAGGATGGGGAA
DNV_T7A_G15C	TGAGGGAGGGGAGGCTGGGGAA
DNV_T7A_T16A	TGAGGGAGGGGAGGGAGGGGAA
DNV_T7A_T16C	TGAGGGAGGGGAGGGCGGGGAA
DNV_T7A_T16G	TGAGGGAGGGGAGGGGGGGGAA
DNV_T7A_G17A	TGAGGGAGGGGAGGGTAGGGAA
DNV_T7A_G17C	TGAGGGAGGGGAGGGTCGGGAA
DNV_T7A_G18A	TGAGGGAGGGGAGGGTGAGGAA
DNV_T7A_G18C	TGAGGGAGGGGAGGGTGCGGAA
DNV_T7A_G19A	TGAGGGAGGGGAGGGTGGAGAA
DNV_T7A_G19C	TGAGGGAGGGGAGGGTGGCGAA
DNV_T7A_G20A	TGAGGGAGGGGAGGGTGGGAAA
DNV_T7A_G20C	TGAGGGAGGGGAGGGTGGGCAA
DNV_T7A_A22C	TGAGGGAGGGGAGGGTGGGGAC
DNV_T7A_A22G	TGAGGGAGGGGAGGGTGGGGAG
DNV_T7A_A22T	TGAGGGAGGGGAGGGTGGGGAT
DNV_T7A_A21C	TGAGGGAGGGGAGGGTGGGGCA
DNV_T7A_A21G	TGAGGGAGGGGAGGGTGGGGGA
DNV_T7A_A21T	TGAGGGAGGGGAGGGTGGGGTA
DNV_T7A_G20T	TGAGGGAGGGGAGGGTGGGTAA
DNV_T7A_G19T	TGAGGGAGGGGAGGGTGGTGAA
DNV_T7A_G18T	TGAGGGAGGGGAGGGTGTGGAA
DNV_T7A_G17T	TGAGGGAGGGGAGGGTTGGGAA
DNV_T7A_G15T	TGAGGGAGGGGAGGTTGGGGAA
DNV_T7A_G14T	TGAGGGAGGGGAGTGTGGGGAA
DNV_T7A_G13T	TGAGGGAGGGGATGGTGGGGAA
DNV_T7A_A12C	TGAGGGAGGGGCGGGTGGGGAA
DNV_T7A_A12G	TGAGGGAGGGGGGGGTGGGGAA
DNV_T7A_A12T	TGAGGGAGGGGTGGGTGGGGAA
DNV_T7A_G11T	TGAGGGAGGGTAGGGTGGGGAA
DNV_T7A_G10T	TGAGGGAGGTGAGGGTGGGGAA
DNV_T7A_G9T	TGAGGGAGTGGAGGGTGGGGAA
DNV_T7A_G8T	TGAGGGATGGGAGGGTGGGGAA
DNV_G6T_T7A	TGAGGTAGGGGAGGGTGGGGAA
DNV_G5T_T7A	TGAGTGAGGGGAGGGTGGGGAA
DNV_G4T_T7A	TGATGGAGGGGAGGGTGGGGAA
DNV_A3C_T7A	TGCGGGAGGGGAGGGTGGGGAA
DNV_A3G_T7A	TGGGGGAGGGGAGGGTGGGGAA
DNV_A3T_T7A	TGTGGGAGGGGAGGGTGGGGAA
DNV_G2T_T7A	TTAGGGAGGGGAGGGTGGGGAA
DNV_T7C_G8A	TGAGGGCAGGGAGGGTGGGGAA
DNV_T7C_G8C	TGAGGGCCGGGAGGGTGGGGAA
DNV_T7C_G9A	TGAGGGCGAGGAGGGTGGGGAA
DNV_T7C_G9C	TGAGGGCGCGGAGGGTGGGGAA
DNV_T7C_G10A	TGAGGGCGGAGAGGGTGGGGAA
DNV_T7C_G10C	TGAGGGCGGCGAGGGTGGGGAA
DNV_T7C_G11A	TGAGGGCGGGAAGGGTGGGGAA
DNV_T7C_G11C	TGAGGGCGGGCAGGGTGGGGAA
DNV_T7C_G13A	TGAGGGCGGGGAAGGTGGGGAA
DNV_T7C_G13C	TGAGGGCGGGGACGGTGGGGAA
DNV_T7C_G14A	TGAGGGCGGGGAGAGTGGGGAA
DNV_T7C_G14C	TGAGGGCGGGGAGCGTGGGGAA
DNV_T7C_G15A	TGAGGGCGGGGAGGATGGGGAA
DNV_T7C_G15C	TGAGGGCGGGGAGGCTGGGGAA
DNV_T7C_T16A	TGAGGGCGGGGAGGGAGGGGAA
DNV_T7C_T16C	TGAGGGCGGGGAGGGCGGGGAA
DNV_T7C_T16G	TGAGGGCGGGGAGGGGGGGGAA
DNV_T7C_G17A	TGAGGGCGGGGAGGGTAGGGAA
DNV_T7C_G17C	TGAGGGCGGGGAGGGTCGGGAA
DNV_T7C_G18A	TGAGGGCGGGGAGGGTGAGGAA
DNV_T7C_G18C	TGAGGGCGGGGAGGGTGCGGAA
DNV_T7C_G19A	TGAGGGCGGGGAGGGTGGAGAA
DNV_T7C_G19C	TGAGGGCGGGGAGGGTGGCGAA
DNV_T7C_G20A	TGAGGGCGGGGAGGGTGGGAAA
DNV_T7C_G20C	TGAGGGCGGGGAGGGTGGGCAA
DNV_T7C_A22C	TGAGGGCGGGGAGGGTGGGGAC
DNV_T7C_A22G	TGAGGGCGGGGAGGGTGGGGAG
DNV_T7C_A22T	TGAGGGCGGGGAGGGTGGGGAT
DNV_T7C_A21C	TGAGGGCGGGGAGGGTGGGGCA
DNV_T7C_A21G	TGAGGGCGGGGAGGGTGGGGGA
DNV_T7C_A21T	TGAGGGCGGGGAGGGTGGGGTA
DNV_T7C_G20T	TGAGGGCGGGGAGGGTGGGTAA
DNV_T7C_G19T	TGAGGGCGGGGAGGGTGGTGAA
DNV_T7C_G18T	TGAGGGCGGGGAGGGTGTGGAA
DNV_T7C_G17T	TGAGGGCGGGGAGGGTTGGGAA
DNV_T7C_G15T	TGAGGGCGGGGAGGTTGGGGAA
DNV_T7C_G14T	TGAGGGCGGGGAGTGTGGGGAA
DNV_T7C_G13T	TGAGGGCGGGGATGGTGGGGAA
DNV_T7C_A12C	TGAGGGCGGGGCGGGTGGGGAA
DNV_T7C_A12G	TGAGGGCGGGGGGGGTGGGGAA
DNV_T7C_A12T	TGAGGGCGGGGTGGGTGGGGAA
DNV_T7C_G11T	TGAGGGCGGGTAGGGTGGGGAA
DNV_T7C_G10T	TGAGGGCGGTGAGGGTGGGGAA
DNV_T7C_G9T	TGAGGGCGTGGAGGGTGGGGAA
DNV_T7C_G8T	TGAGGGCTGGGAGGGTGGGGAA
DNV_G6T_T7C	TGAGGTCGGGGAGGGTGGGGAA
DNV_G5T_T7C	TGAGTGCGGGGAGGGTGGGGAA
DNV_G4T_T7C	TGATGGCGGGGAGGGTGGGGAA
DNV_A3C_T7C	TGCGGGCGGGGAGGGTGGGGAA
DNV_A3G_T7C	TGGGGGCGGGGAGGGTGGGGAA
DNV_A3T_T7C	TGTGGGCGGGGAGGGTGGGGAA
DNV_G2T_T7C	TTAGGGCGGGGAGGGTGGGGAA
DNV_T7G_G8A	TGAGGGGAGGGAGGGTGGGGAA
DNV_T7G_G8C	TGAGGGGCGGGAGGGTGGGGAA
DNV_T7G_G9A	TGAGGGGGAGGAGGGTGGGGAA
DNV_T7G_G9C	TGAGGGGGCGGAGGGTGGGGAA
DNV_T7G_G10A	TGAGGGGGGAGAGGGTGGGGAA
DNV_T7G_G10C	TGAGGGGGGCGAGGGTGGGGAA
DNV_T7G_G11A	TGAGGGGGGGAAGGGTGGGGAA
DNV_T7G_G11C	TGAGGGGGGGCAGGGTGGGGAA
DNV_T7G_G13A	TGAGGGGGGGGAAGGTGGGGAA
DNV_T7G_G13C	TGAGGGGGGGGACGGTGGGGAA
DNV_T7G_G14A	TGAGGGGGGGGAGAGTGGGGAA
DNV_T7G_G14C	TGAGGGGGGGGAGCGTGGGGAA
DNV_T7G_G15A	TGAGGGGGGGGAGGATGGGGAA
DNV_T7G_G15C	TGAGGGGGGGGAGGCTGGGGAA
DNV_T7G_T16A	TGAGGGGGGGGAGGGAGGGGAA
DNV_T7G_T16C	TGAGGGGGGGGAGGGCGGGGAA
DNV_T7G_T16G	TGAGGGGGGGGAGGGGGGGGAA
DNV_T7G_G17A	TGAGGGGGGGGAGGGTAGGGAA
DNV_T7G_G17C	TGAGGGGGGGGAGGGTCGGGAA
DNV_T7G_G18A	TGAGGGGGGGGAGGGTGAGGAA
DNV_T7G_G18C	TGAGGGGGGGGAGGGTGCGGAA
DNV_T7G_G19A	TGAGGGGGGGGAGGGTGGAGAA
DNV_T7G_G19C	TGAGGGGGGGGAGGGTGGCGAA
DNV_T7G_G20A	TGAGGGGGGGGAGGGTGGGAAA
DNV_T7G_G20C	TGAGGGGGGGGAGGGTGGGCAA
DNV_T7G_A22C	TGAGGGGGGGGAGGGTGGGGAC
DNV_T7G_A22G	TGAGGGGGGGGAGGGTGGGGAG
DNV_T7G_A22T	TGAGGGGGGGGAGGGTGGGGAT
DNV_T7G_A21C	TGAGGGGGGGGAGGGTGGGGCA
DNV_T7G_A21G	TGAGGGGGGGGAGGGTGGGGGA
DNV_T7G_A21T	TGAGGGGGGGGAGGGTGGGGTA
DNV_T7G_G20T	TGAGGGGGGGGAGGGTGGGTAA
DNV_T7G_G19T	TGAGGGGGGGGAGGGTGGTGAA
DNV_T7G_G18T	TGAGGGGGGGGAGGGTGTGGAA
DNV_T7G_G17T	TGAGGGGGGGGAGGGTTGGGAA
DNV_T7G_G15T	TGAGGGGGGGGAGGTTGGGGAA
DNV_T7G_G14T	TGAGGGGGGGGAGTGTGGGGAA
DNV_T7G_G13T	TGAGGGGGGGGATGGTGGGGAA
DNV_T7G_A12C	TGAGGGGGGGGCGGGTGGGGAA
DNV_T7G_A12G	TGAGGGGGGGGGGGGTGGGGAA
DNV_T7G_A12T	TGAGGGGGGGGTGGGTGGGGAA
DNV_T7G_G11T	TGAGGGGGGGTAGGGTGGGGAA
DNV_T7G_G10T	TGAGGGGGGTGAGGGTGGGGAA
DNV_T7G_G9T	TGAGGGGGTGGAGGGTGGGGAA
DNV_T7G_G8T	TGAGGGGTGGGAGGGTGGGGAA
DNV_G6T_T7G	TGAGGTGGGGGAGGGTGGGGAA
DNV_G5T_T7G	TGAGTGGGGGGAGGGTGGGGAA
DNV_G4T_T7G	TGATGGGGGGGAGGGTGGGGAA
DNV_A3C_T7G	TGCGGGGGGGGAGGGTGGGGAA
DNV_A3G_T7G	TGGGGGGGGGGAGGGTGGGGAA
DNV_A3T_T7G	TGTGGGGGGGGAGGGTGGGGAA
DNV_G2T_T7G	TTAGGGGGGGGAGGGTGGGGAA
DNV_G8A_G9A	TGAGGGTAAGGAGGGTGGGGAA
DNV_G8A_G9C	TGAGGGTACGGAGGGTGGGGAA
DNV_G8A_G10A	TGAGGGTAGAGAGGGTGGGGAA
DNV_G8A_G10C	TGAGGGTAGCGAGGGTGGGGAA
DNV_G8A_G11A	TGAGGGTAGGAAGGGTGGGGAA
DNV_G8A_G11C	TGAGGGTAGGCAGGGTGGGGAA
DNV_G8A_G13A	TGAGGGTAGGGAAGGTGGGGAA
DNV_G8A_G13C	TGAGGGTAGGGACGGTGGGGAA
DNV_G8A_G14A	TGAGGGTAGGGAGAGTGGGGAA
DNV_G8A_G14C	TGAGGGTAGGGAGCGTGGGGAA
DNV_G8A_G15A	TGAGGGTAGGGAGGATGGGGAA
DNV_G8A_G15C	TGAGGGTAGGGAGGCTGGGGAA
DNV_G8A_T16A	TGAGGGTAGGGAGGGAGGGGAA
DNV_G8A_T16C	TGAGGGTAGGGAGGGCGGGGAA
DNV_G8A_T16G	TGAGGGTAGGGAGGGGGGGGAA
DNV_G8A_G17A	TGAGGGTAGGGAGGGTAGGGAA
DNV_G8A_G17C	TGAGGGTAGGGAGGGTCGGGAA
DNV_G8A_G18A	TGAGGGTAGGGAGGGTGAGGAA
DNV_G8A_G18C	TGAGGGTAGGGAGGGTGCGGAA
DNV_G8A_G19A	TGAGGGTAGGGAGGGTGGAGAA
DNV_G8A_G19C	TGAGGGTAGGGAGGGTGGCGAA
DNV_G8A_G20A	TGAGGGTAGGGAGGGTGGGAAA
DNV_G8A_G20C	TGAGGGTAGGGAGGGTGGGCAA
DNV_G8A_A22C	TGAGGGTAGGGAGGGTGGGGAC
DNV_G8A_A22G	TGAGGGTAGGGAGGGTGGGGAG
DNV_G8A_A22T	TGAGGGTAGGGAGGGTGGGGAT
DNV_G8A_A21C	TGAGGGTAGGGAGGGTGGGGCA
DNV_G8A_A21G	TGAGGGTAGGGAGGGTGGGGGA
DNV_G8A_A21T	TGAGGGTAGGGAGGGTGGGGTA
DNV_G8A_G20T	TGAGGGTAGGGAGGGTGGGTAA
DNV_G8A_G19T	TGAGGGTAGGGAGGGTGGTGAA
DNV_G8A_G18T	TGAGGGTAGGGAGGGTGTGGAA
DNV_G8A_G17T	TGAGGGTAGGGAGGGTTGGGAA
DNV_G8A_G15T	TGAGGGTAGGGAGGTTGGGGAA
DNV_G8A_G14T	TGAGGGTAGGGAGTGTGGGGAA
DNV_G8A_G13T	TGAGGGTAGGGATGGTGGGGAA
DNV_G8A_A12C	TGAGGGTAGGGCGGGTGGGGAA
DNV_G8A_A12G	TGAGGGTAGGGGGGGTGGGGAA
DNV_G8A_A12T	TGAGGGTAGGGTGGGTGGGGAA
DNV_G8A_G11T	TGAGGGTAGGTAGGGTGGGGAA
DNV_G8A_G10T	TGAGGGTAGTGAGGGTGGGGAA
DNV_G8A_G9T	TGAGGGTATGGAGGGTGGGGAA
DNV_G6T_G8A	TGAGGTTAGGGAGGGTGGGGAA
DNV_G5T_G8A	TGAGTGTAGGGAGGGTGGGGAA
DNV_G4T_G8A	TGATGGTAGGGAGGGTGGGGAA
DNV_A3C_G8A	TGCGGGTAGGGAGGGTGGGGAA
DNV_A3G_G8A	TGGGGGTAGGGAGGGTGGGGAA
DNV_A3T_G8A	TGTGGGTAGGGAGGGTGGGGAA
DNV_G2T_G8A	TTAGGGTAGGGAGGGTGGGGAA
DNV_G8C_G9A	TGAGGGTCAGGAGGGTGGGGAA
DNV_G8C_G9C	TGAGGGTCCGGAGGGTGGGGAA
DNV_G8C_G10A	TGAGGGTCGAGAGGGTGGGGAA
DNV_G8C_G10C	TGAGGGTCGCGAGGGTGGGGAA
DNV_G8C_G11A	TGAGGGTCGGAAGGGTGGGGAA
DNV_G8C_G11C	TGAGGGTCGGCAGGGTGGGGAA
DNV_G8C_G13A	TGAGGGTCGGGAAGGTGGGGAA
DNV_G8C_G13C	TGAGGGTCGGGACGGTGGGGAA
DNV_G8C_G14A	TGAGGGTCGGGAGAGTGGGGAA
DNV_G8C_G14C	TGAGGGTCGGGAGCGTGGGGAA
DNV_G8C_G15A	TGAGGGTCGGGAGGATGGGGAA
DNV_G8C_G15C	TGAGGGTCGGGAGGCTGGGGAA
DNV_G8C_T16A	TGAGGGTCGGGAGGGAGGGGAA
DNV_G8C_T16C	TGAGGGTCGGGAGGGCGGGGAA
DNV_G8C_T16G	TGAGGGTCGGGAGGGGGGGGAA
DNV_G8C_G17A	TGAGGGTCGGGAGGGTAGGGAA
DNV_G8C_G17C	TGAGGGTCGGGAGGGTCGGGAA
DNV_G8C_G18A	TGAGGGTCGGGAGGGTGAGGAA
DNV_G8C_G18C	TGAGGGTCGGGAGGGTGCGGAA
DNV_G8C_G19A	TGAGGGTCGGGAGGGTGGAGAA
DNV_G8C_G19C	TGAGGGTCGGGAGGGTGGCGAA
DNV_G8C_G20A	TGAGGGTCGGGAGGGTGGGAAA
DNV_G8C_G20C	TGAGGGTCGGGAGGGTGGGCAA
DNV_G8C_A22C	TGAGGGTCGGGAGGGTGGGGAC
DNV_G8C_A22G	TGAGGGTCGGGAGGGTGGGGAG
DNV_G8C_A22T	TGAGGGTCGGGAGGGTGGGGAT
DNV_G8C_A21C	TGAGGGTCGGGAGGGTGGGGCA
DNV_G8C_A21G	TGAGGGTCGGGAGGGTGGGGGA
DNV_G8C_A21T	TGAGGGTCGGGAGGGTGGGGTA
DNV_G8C_G20T	TGAGGGTCGGGAGGGTGGGTAA
DNV_G8C_G19T	TGAGGGTCGGGAGGGTGGTGAA
DNV_G8C_G18T	TGAGGGTCGGGAGGGTGTGGAA
DNV_G8C_G17T	TGAGGGTCGGGAGGGTTGGGAA
DNV_G8C_G15T	TGAGGGTCGGGAGGTTGGGGAA
DNV_G8C_G14T	TGAGGGTCGGGAGTGTGGGGAA
DNV_G8C_G13T	TGAGGGTCGGGATGGTGGGGAA
DNV_G8C_A12C	TGAGGGTCGGGCGGGTGGGGAA
DNV_G8C_A12G	TGAGGGTCGGGGGGGTGGGGAA
DNV_G8C_A12T	TGAGGGTCGGGTGGGTGGGGAA
DNV_G8C_G11T	TGAGGGTCGGTAGGGTGGGGAA
DNV_G8C_G10T	TGAGGGTCGTGAGGGTGGGGAA
DNV_G8C_G9T	TGAGGGTCTGGAGGGTGGGGAA
DNV_G6T_G8C	TGAGGTTCGGGAGGGTGGGGAA
DNV_G5T_G8C	TGAGTGTCGGGAGGGTGGGGAA
DNV_G4T_G8C	TGATGGTCGGGAGGGTGGGGAA
DNV_A3C_G8C	TGCGGGTCGGGAGGGTGGGGAA
DNV_A3G_G8C	TGGGGGTCGGGAGGGTGGGGAA
DNV_A3T_G8C	TGTGGGTCGGGAGGGTGGGGAA
DNV_G2T_G8C	TTAGGGTCGGGAGGGTGGGGAA
DNV_G9A_G10A	TGAGGGTGAAGAGGGTGGGGAA
DNV_G9A_G10C	TGAGGGTGACGAGGGTGGGGAA
DNV_G9A_G11A	TGAGGGTGAGAAGGGTGGGGAA
DNV_G9A_G11C	TGAGGGTGAGCAGGGTGGGGAA
DNV_G9A_G13A	TGAGGGTGAGGAAGGTGGGGAA
DNV_G9A_G13C	TGAGGGTGAGGACGGTGGGGAA
DNV_G9A_G14A	TGAGGGTGAGGAGAGTGGGGAA
DNV_G9A_G14C	TGAGGGTGAGGAGCGTGGGGAA
DNV_G9A_G15A	TGAGGGTGAGGAGGATGGGGAA
DNV_G9A_G15C	TGAGGGTGAGGAGGCTGGGGAA
DNV_G9A_T16A	TGAGGGTGAGGAGGGAGGGGAA
DNV_G9A_T16C	TGAGGGTGAGGAGGGCGGGGAA
DNV_G9A_T16G	TGAGGGTGAGGAGGGGGGGGAA
DNV_G9A_G17A	TGAGGGTGAGGAGGGTAGGGAA
DNV_G9A_G17C	TGAGGGTGAGGAGGGTCGGGAA
DNV_G9A_G18A	TGAGGGTGAGGAGGGTGAGGAA
DNV_G9A_G18C	TGAGGGTGAGGAGGGTGCGGAA
DNV_G9A_G19A	TGAGGGTGAGGAGGGTGGAGAA
DNV_G9A_G19C	TGAGGGTGAGGAGGGTGGCGAA
DNV_G9A_G20A	TGAGGGTGAGGAGGGTGGGAAA
DNV_G9A_G20C	TGAGGGTGAGGAGGGTGGGCAA
DNV_G9A_A22C	TGAGGGTGAGGAGGGTGGGGAC
DNV_G9A_A22G	TGAGGGTGAGGAGGGTGGGGAG
DNV_G9A_A22T	TGAGGGTGAGGAGGGTGGGGAT
DNV_G9A_A21C	TGAGGGTGAGGAGGGTGGGGCA
DNV_G9A_A21G	TGAGGGTGAGGAGGGTGGGGGA
DNV_G9A_A21T	TGAGGGTGAGGAGGGTGGGGTA
DNV_G9A_G20T	TGAGGGTGAGGAGGGTGGGTAA
DNV_G9A_G19T	TGAGGGTGAGGAGGGTGGTGAA
DNV_G9A_G18T	TGAGGGTGAGGAGGGTGTGGAA
DNV_G9A_G17T	TGAGGGTGAGGAGGGTTGGGAA
DNV_G9A_G15T	TGAGGGTGAGGAGGTTGGGGAA
DNV_G9A_G14T	TGAGGGTGAGGAGTGTGGGGAA
DNV_G9A_G13T	TGAGGGTGAGGATGGTGGGGAA
DNV_G9A_A12C	TGAGGGTGAGGCGGGTGGGGAA
DNV_G9A_A12G	TGAGGGTGAGGGGGGTGGGGAA
DNV_G9A_A12T	TGAGGGTGAGGTGGGTGGGGAA
DNV_G9A_G11T	TGAGGGTGAGTAGGGTGGGGAA
DNV_G9A_G10T	TGAGGGTGATGAGGGTGGGGAA
DNV_G8T_G9A	TGAGGGTTAGGAGGGTGGGGAA
DNV_G6T_G9A	TGAGGTTGAGGAGGGTGGGGAA
DNV_G5T_G9A	TGAGTGTGAGGAGGGTGGGGAA
DNV_G4T_G9A	TGATGGTGAGGAGGGTGGGGAA
DNV_A3C_G9A	TGCGGGTGAGGAGGGTGGGGAA
DNV_A3G_G9A	TGGGGGTGAGGAGGGTGGGGAA
DNV_A3T_G9A	TGTGGGTGAGGAGGGTGGGGAA
DNV_G2T_G9A	TTAGGGTGAGGAGGGTGGGGAA
DNV_G9C_G10A	TGAGGGTGCAGAGGGTGGGGAA
DNV_G9C_G10C	TGAGGGTGCCGAGGGTGGGGAA
DNV_G9C_G11A	TGAGGGTGCGAAGGGTGGGGAA
DNV_G9C_G11C	TGAGGGTGCGCAGGGTGGGGAA
DNV_G9C_G13A	TGAGGGTGCGGAAGGTGGGGAA
DNV_G9C_G13C	TGAGGGTGCGGACGGTGGGGAA
DNV_G9C_G14A	TGAGGGTGCGGAGAGTGGGGAA
DNV_G9C_G14C	TGAGGGTGCGGAGCGTGGGGAA
DNV_G9C_G15A	TGAGGGTGCGGAGGATGGGGAA
DNV_G9C_G15C	TGAGGGTGCGGAGGCTGGGGAA
DNV_G9C_T16A	TGAGGGTGCGGAGGGAGGGGAA
DNV_G9C_T16C	TGAGGGTGCGGAGGGCGGGGAA
DNV_G9C_T16G	TGAGGGTGCGGAGGGGGGGGAA
DNV_G9C_G17A	TGAGGGTGCGGAGGGTAGGGAA
DNV_G9C_G17C	TGAGGGTGCGGAGGGTCGGGAA
DNV_G9C_G18A	TGAGGGTGCGGAGGGTGAGGAA
DNV_G9C_G18C	TGAGGGTGCGGAGGGTGCGGAA
DNV_G9C_G19A	TGAGGGTGCGGAGGGTGGAGAA
DNV_G9C_G19C	TGAGGGTGCGGAGGGTGGCGAA
DNV_G9C_G20A	TGAGGGTGCGGAGGGTGGGAAA
DNV_G9C_G20C	TGAGGGTGCGGAGGGTGGGCAA
DNV_G9C_A22C	TGAGGGTGCGGAGGGTGGGGAC
DNV_G9C_A22G	TGAGGGTGCGGAGGGTGGGGAG
DNV_G9C_A22T	TGAGGGTGCGGAGGGTGGGGAT
DNV_G9C_A21C	TGAGGGTGCGGAGGGTGGGGCA
DNV_G9C_A21G	TGAGGGTGCGGAGGGTGGGGGA
DNV_G9C_A21T	TGAGGGTGCGGAGGGTGGGGTA
DNV_G9C_G20T	TGAGGGTGCGGAGGGTGGGTAA
DNV_G9C_G19T	TGAGGGTGCGGAGGGTGGTGAA
DNV_G9C_G18T	TGAGGGTGCGGAGGGTGTGGAA
DNV_G9C_G17T	TGAGGGTGCGGAGGGTTGGGAA
DNV_G9C_G15T	TGAGGGTGCGGAGGTTGGGGAA
DNV_G9C_G14T	TGAGGGTGCGGAGTGTGGGGAA
DNV_G9C_G13T	TGAGGGTGCGGATGGTGGGGAA
DNV_G9C_A12C	TGAGGGTGCGGCGGGTGGGGAA
DNV_G9C_A12G	TGAGGGTGCGGGGGGTGGGGAA
DNV_G9C_A12T	TGAGGGTGCGGTGGGTGGGGAA
DNV_G9C_G11T	TGAGGGTGCGTAGGGTGGGGAA
DNV_G9C_G10T	TGAGGGTGCTGAGGGTGGGGAA
DNV_G8T_G9C	TGAGGGTTCGGAGGGTGGGGAA
DNV_G6T_G9C	TGAGGTTGCGGAGGGTGGGGAA
DNV_G5T_G9C	TGAGTGTGCGGAGGGTGGGGAA
DNV_G4T_G9C	TGATGGTGCGGAGGGTGGGGAA
DNV_A3C_G9C	TGCGGGTGCGGAGGGTGGGGAA
DNV_A3G_G9C	TGGGGGTGCGGAGGGTGGGGAA
DNV_A3T_G9C	TGTGGGTGCGGAGGGTGGGGAA
DNV_G2T_G9C	TTAGGGTGCGGAGGGTGGGGAA
DNV_G10A_G11A	TGAGGGTGGAAAGGGTGGGGAA
DNV_G10A_G11C	TGAGGGTGGACAGGGTGGGGAA
DNV_G10A_G13A	TGAGGGTGGAGAAGGTGGGGAA
DNV_G10A_G13C	TGAGGGTGGAGACGGTGGGGAA
DNV_G10A_G14A	TGAGGGTGGAGAGAGTGGGGAA
DNV_G10A_G14C	TGAGGGTGGAGAGCGTGGGGAA
DNV_G10A_G15A	TGAGGGTGGAGAGGATGGGGAA
DNV_G10A_G15C	TGAGGGTGGAGAGGCTGGGGAA
DNV_G10A_T16A	TGAGGGTGGAGAGGGAGGGGAA
DNV_G10A_T16C	TGAGGGTGGAGAGGGCGGGGAA
DNV_G10A_T16G	TGAGGGTGGAGAGGGGGGGGAA
DNV_G10A_G17A	TGAGGGTGGAGAGGGTAGGGAA
DNV_G10A_G17C	TGAGGGTGGAGAGGGTCGGGAA
DNV_G10A_G18A	TGAGGGTGGAGAGGGTGAGGAA
DNV_G10A_G18C	TGAGGGTGGAGAGGGTGCGGAA
DNV_G10A_G19A	TGAGGGTGGAGAGGGTGGAGAA
DNV_G10A_G19C	TGAGGGTGGAGAGGGTGGCGAA
DNV_G10A_G20A	TGAGGGTGGAGAGGGTGGGAAA
DNV_G10A_G20C	TGAGGGTGGAGAGGGTGGGCAA
DNV_G10A_A22C	TGAGGGTGGAGAGGGTGGGGAC
DNV_G10A_A22G	TGAGGGTGGAGAGGGTGGGGAG
DNV_G10A_A22T	TGAGGGTGGAGAGGGTGGGGAT
DNV_G10A_A21C	TGAGGGTGGAGAGGGTGGGGCA
DNV_G10A_A21G	TGAGGGTGGAGAGGGTGGGGGA
DNV_G10A_A21T	TGAGGGTGGAGAGGGTGGGGTA
DNV_G10A_G20T	TGAGGGTGGAGAGGGTGGGTAA
DNV_G10A_G19T	TGAGGGTGGAGAGGGTGGTGAA
DNV_G10A_G18T	TGAGGGTGGAGAGGGTGTGGAA
DNV_G10A_G17T	TGAGGGTGGAGAGGGTTGGGAA
DNV_G10A_G15T	TGAGGGTGGAGAGGTTGGGGAA
DNV_G10A_G14T	TGAGGGTGGAGAGTGTGGGGAA
DNV_G10A_G13T	TGAGGGTGGAGATGGTGGGGAA
DNV_G10A_A12C	TGAGGGTGGAGCGGGTGGGGAA
DNV_G10A_A12G	TGAGGGTGGAGGGGGTGGGGAA
DNV_G10A_A12T	TGAGGGTGGAGTGGGTGGGGAA
DNV_G10A_G11T	TGAGGGTGGATAGGGTGGGGAA
DNV_G9T_G10A	TGAGGGTGTAGAGGGTGGGGAA
DNV_G8T_G10A	TGAGGGTTGAGAGGGTGGGGAA
DNV_G6T_G10A	TGAGGTTGGAGAGGGTGGGGAA
DNV_G5T_G10A	TGAGTGTGGAGAGGGTGGGGAA
DNV_G4T_G10A	TGATGGTGGAGAGGGTGGGGAA
DNV_A3C_G10A	TGCGGGTGGAGAGGGTGGGGAA
DNV_A3G_G10A	TGGGGGTGGAGAGGGTGGGGAA
DNV_A3T_G10A	TGTGGGTGGAGAGGGTGGGGAA
DNV_G2T_G10A	TTAGGGTGGAGAGGGTGGGGAA
DNV_G10C_G11A	TGAGGGTGGCAAGGGTGGGGAA
DNV_G10C_G11C	TGAGGGTGGCCAGGGTGGGGAA
DNV_G10C_G13A	TGAGGGTGGCGAAGGTGGGGAA
DNV_G10C_G13C	TGAGGGTGGCGACGGTGGGGAA
DNV_G10C_G14A	TGAGGGTGGCGAGAGTGGGGAA
DNV_G10C_G14C	TGAGGGTGGCGAGCGTGGGGAA
DNV_G10C_G15A	TGAGGGTGGCGAGGATGGGGAA
DNV_G10C_G15C	TGAGGGTGGCGAGGCTGGGGAA
DNV_G10C_T16A	TGAGGGTGGCGAGGGAGGGGAA
DNV_G10C_T16C	TGAGGGTGGCGAGGGCGGGGAA
DNV_G10C_T16G	TGAGGGTGGCGAGGGGGGGGAA
DNV_G10C_G17A	TGAGGGTGGCGAGGGTAGGGAA
DNV_G10C_G17C	TGAGGGTGGCGAGGGTCGGGAA
DNV_G10C_G18A	TGAGGGTGGCGAGGGTGAGGAA
DNV_G10C_G18C	TGAGGGTGGCGAGGGTGCGGAA
DNV_G10C_G19A	TGAGGGTGGCGAGGGTGGAGAA
DNV_G10C_G19C	TGAGGGTGGCGAGGGTGGCGAA
DNV_G10C_G20A	TGAGGGTGGCGAGGGTGGGAAA
DNV_G10C_G20C	TGAGGGTGGCGAGGGTGGGCAA
DNV_G10C_A22C	TGAGGGTGGCGAGGGTGGGGAC
DNV_G10C_A22G	TGAGGGTGGCGAGGGTGGGGAG
DNV_G10C_A22T	TGAGGGTGGCGAGGGTGGGGAT
DNV_G10C_A21C	TGAGGGTGGCGAGGGTGGGGCA
DNV_G10C_A21G	TGAGGGTGGCGAGGGTGGGGGA
DNV_G10C_A21T	TGAGGGTGGCGAGGGTGGGGTA
DNV_G10C_G20T	TGAGGGTGGCGAGGGTGGGTAA
DNV_G10C_G19T	TGAGGGTGGCGAGGGTGGTGAA
DNV_G10C_G18T	TGAGGGTGGCGAGGGTGTGGAA
DNV_G10C_G17T	TGAGGGTGGCGAGGGTTGGGAA
DNV_G10C_G15T	TGAGGGTGGCGAGGTTGGGGAA
DNV_G10C_G14T	TGAGGGTGGCGAGTGTGGGGAA
DNV_G10C_G13T	TGAGGGTGGCGATGGTGGGGAA
DNV_G10C_A12C	TGAGGGTGGCGCGGGTGGGGAA
DNV_G10C_A12G	TGAGGGTGGCGGGGGTGGGGAA
DNV_G10C_A12T	TGAGGGTGGCGTGGGTGGGGAA
DNV_G10C_G11T	TGAGGGTGGCTAGGGTGGGGAA
DNV_G9T_G10C	TGAGGGTGTCGAGGGTGGGGAA
DNV_G8T_G10C	TGAGGGTTGCGAGGGTGGGGAA
DNV_G6T_G10C	TGAGGTTGGCGAGGGTGGGGAA
DNV_G5T_G10C	TGAGTGTGGCGAGGGTGGGGAA
DNV_G4T_G10C	TGATGGTGGCGAGGGTGGGGAA
DNV_A3C_G10C	TGCGGGTGGCGAGGGTGGGGAA
DNV_A3G_G10C	TGGGGGTGGCGAGGGTGGGGAA
DNV_A3T_G10C	TGTGGGTGGCGAGGGTGGGGAA
DNV_G2T_G10C	TTAGGGTGGCGAGGGTGGGGAA
DNV_G11A_G13A	TGAGGGTGGGAAAGGTGGGGAA
DNV_G11A_G13C	TGAGGGTGGGAACGGTGGGGAA
DNV_G11A_G14A	TGAGGGTGGGAAGAGTGGGGAA
DNV_G11A_G14C	TGAGGGTGGGAAGCGTGGGGAA
DNV_G11A_G15A	TGAGGGTGGGAAGGATGGGGAA
DNV_G11A_G15C	TGAGGGTGGGAAGGCTGGGGAA
DNV_G11A_T16A	TGAGGGTGGGAAGGGAGGGGAA
DNV_G11A_T16C	TGAGGGTGGGAAGGGCGGGGAA
DNV_G11A_T16G	TGAGGGTGGGAAGGGGGGGGAA
DNV_G11A_G17A	TGAGGGTGGGAAGGGTAGGGAA
DNV_G11A_G17C	TGAGGGTGGGAAGGGTCGGGAA
DNV_G11A_G18A	TGAGGGTGGGAAGGGTGAGGAA
DNV_G11A_G18C	TGAGGGTGGGAAGGGTGCGGAA
DNV_G11A_G19A	TGAGGGTGGGAAGGGTGGAGAA
DNV_G11A_G19C	TGAGGGTGGGAAGGGTGGCGAA
DNV_G11A_G20A	TGAGGGTGGGAAGGGTGGGAAA
DNV_G11A_G20C	TGAGGGTGGGAAGGGTGGGCAA
DNV_G11A_A22C	TGAGGGTGGGAAGGGTGGGGAC
DNV_G11A_A22G	TGAGGGTGGGAAGGGTGGGGAG
DNV_G11A_A22T	TGAGGGTGGGAAGGGTGGGGAT
DNV_G11A_A21C	TGAGGGTGGGAAGGGTGGGGCA
DNV_G11A_A21G	TGAGGGTGGGAAGGGTGGGGGA
DNV_G11A_A21T	TGAGGGTGGGAAGGGTGGGGTA
DNV_G11A_G20T	TGAGGGTGGGAAGGGTGGGTAA
DNV_G11A_G19T	TGAGGGTGGGAAGGGTGGTGAA
DNV_G11A_G18T	TGAGGGTGGGAAGGGTGTGGAA
DNV_G11A_G17T	TGAGGGTGGGAAGGGTTGGGAA
DNV_G11A_G15T	TGAGGGTGGGAAGGTTGGGGAA
DNV_G11A_G14T	TGAGGGTGGGAAGTGTGGGGAA
DNV_G11A_G13T	TGAGGGTGGGAATGGTGGGGAA
DNV_G11A_A12C	TGAGGGTGGGACGGGTGGGGAA
DNV_G11A_A12G	TGAGGGTGGGAGGGGTGGGGAA
DNV_G11A_A12T	TGAGGGTGGGATGGGTGGGGAA
DNV_G10T_G11A	TGAGGGTGGTAAGGGTGGGGAA
DNV_G9T_G11A	TGAGGGTGTGAAGGGTGGGGAA
DNV_G8T_G11A	TGAGGGTTGGAAGGGTGGGGAA
DNV_G6T_G11A	TGAGGTTGGGAAGGGTGGGGAA
DNV_G5T_G11A	TGAGTGTGGGAAGGGTGGGGAA
DNV_G4T_G11A	TGATGGTGGGAAGGGTGGGGAA
DNV_A3C_G11A	TGCGGGTGGGAAGGGTGGGGAA
DNV_A3G_G11A	TGGGGGTGGGAAGGGTGGGGAA
DNV_A3T_G11A	TGTGGGTGGGAAGGGTGGGGAA
DNV_G2T_G11A	TTAGGGTGGGAAGGGTGGGGAA
DNV_G11C_G13A	TGAGGGTGGGCAAGGTGGGGAA
DNV_G11C_G13C	TGAGGGTGGGCACGGTGGGGAA
DNV_G11C_G14A	TGAGGGTGGGCAGAGTGGGGAA
DNV_G11C_G14C	TGAGGGTGGGCAGCGTGGGGAA
DNV_G11C_G15A	TGAGGGTGGGCAGGATGGGGAA
DNV_G11C_G15C	TGAGGGTGGGCAGGCTGGGGAA
DNV_G11C_T16A	TGAGGGTGGGCAGGGAGGGGAA
DNV_G11C_T16C	TGAGGGTGGGCAGGGCGGGGAA
DNV_G11C_T16G	TGAGGGTGGGCAGGGGGGGGAA
DNV_G11C_G17A	TGAGGGTGGGCAGGGTAGGGAA
DNV_G11C_G17C	TGAGGGTGGGCAGGGTCGGGAA
DNV_G11C_G18A	TGAGGGTGGGCAGGGTGAGGAA
DNV_G11C_G18C	TGAGGGTGGGCAGGGTGCGGAA
DNV_G11C_G19A	TGAGGGTGGGCAGGGTGGAGAA
DNV_G11C_G19C	TGAGGGTGGGCAGGGTGGCGAA
DNV_G11C_G20A	TGAGGGTGGGCAGGGTGGGAAA
DNV_G11C_G20C	TGAGGGTGGGCAGGGTGGGCAA
DNV_G11C_A22C	TGAGGGTGGGCAGGGTGGGGAC
DNV_G11C_A22G	TGAGGGTGGGCAGGGTGGGGAG
DNV_G11C_A22T	TGAGGGTGGGCAGGGTGGGGAT
DNV_G11C_A21C	TGAGGGTGGGCAGGGTGGGGCA
DNV_G11C_A21G	TGAGGGTGGGCAGGGTGGGGGA
DNV_G11C_A21T	TGAGGGTGGGCAGGGTGGGGTA
DNV_G11C_G20T	TGAGGGTGGGCAGGGTGGGTAA
DNV_G11C_G19T	TGAGGGTGGGCAGGGTGGTGAA
DNV_G11C_G18T	TGAGGGTGGGCAGGGTGTGGAA
DNV_G11C_G17T	TGAGGGTGGGCAGGGTTGGGAA
DNV_G11C_G15T	TGAGGGTGGGCAGGTTGGGGAA
DNV_G11C_G14T	TGAGGGTGGGCAGTGTGGGGAA
DNV_G11C_G13T	TGAGGGTGGGCATGGTGGGGAA
DNV_G11C_A12C	TGAGGGTGGGCCGGGTGGGGAA
DNV_G11C_A12G	TGAGGGTGGGCGGGGTGGGGAA
DNV_G11C_A12T	TGAGGGTGGGCTGGGTGGGGAA
DNV_G10T_G11C	TGAGGGTGGTCAGGGTGGGGAA
DNV_G9T_G11C	TGAGGGTGTGCAGGGTGGGGAA
DNV_G8T_G11C	TGAGGGTTGGCAGGGTGGGGAA
DNV_G6T_G11C	TGAGGTTGGGCAGGGTGGGGAA
DNV_G5T_G11C	TGAGTGTGGGCAGGGTGGGGAA
DNV_G4T_G11C	TGATGGTGGGCAGGGTGGGGAA
DNV_A3C_G11C	TGCGGGTGGGCAGGGTGGGGAA
DNV_A3G_G11C	TGGGGGTGGGCAGGGTGGGGAA
DNV_A3T_G11C	TGTGGGTGGGCAGGGTGGGGAA
DNV_G2T_G11C	TTAGGGTGGGCAGGGTGGGGAA
DNV_G13A_G14A	TGAGGGTGGGGAAAGTGGGGAA
DNV_G13A_G14C	TGAGGGTGGGGAACGTGGGGAA
DNV_G13A_G15A	TGAGGGTGGGGAAGATGGGGAA
DNV_G13A_G15C	TGAGGGTGGGGAAGCTGGGGAA
DNV_G13A_T16A	TGAGGGTGGGGAAGGAGGGGAA
DNV_G13A_T16C	TGAGGGTGGGGAAGGCGGGGAA
DNV_G13A_T16G	TGAGGGTGGGGAAGGGGGGGAA
DNV_G13A_G17A	TGAGGGTGGGGAAGGTAGGGAA
DNV_G13A_G17C	TGAGGGTGGGGAAGGTCGGGAA
DNV_G13A_G18A	TGAGGGTGGGGAAGGTGAGGAA
DNV_G13A_G18C	TGAGGGTGGGGAAGGTGCGGAA
DNV_G13A_G19A	TGAGGGTGGGGAAGGTGGAGAA
DNV_G13A_G19C	TGAGGGTGGGGAAGGTGGCGAA
DNV_G13A_G20A	TGAGGGTGGGGAAGGTGGGAAA
DNV_G13A_G20C	TGAGGGTGGGGAAGGTGGGCAA
DNV_G13A_A22C	TGAGGGTGGGGAAGGTGGGGAC
DNV_G13A_A22G	TGAGGGTGGGGAAGGTGGGGAG
DNV_G13A_A22T	TGAGGGTGGGGAAGGTGGGGAT
DNV_G13A_A21C	TGAGGGTGGGGAAGGTGGGGCA
DNV_G13A_A21G	TGAGGGTGGGGAAGGTGGGGGA
DNV_G13A_A21T	TGAGGGTGGGGAAGGTGGGGTA
DNV_G13A_G20T	TGAGGGTGGGGAAGGTGGGTAA
DNV_G13A_G19T	TGAGGGTGGGGAAGGTGGTGAA
DNV_G13A_G18T	TGAGGGTGGGGAAGGTGTGGAA
DNV_G13A_G17T	TGAGGGTGGGGAAGGTTGGGAA
DNV_G13A_G15T	TGAGGGTGGGGAAGTTGGGGAA
DNV_G13A_G14T	TGAGGGTGGGGAATGTGGGGAA
DNV_A12C_G13A	TGAGGGTGGGGCAGGTGGGGAA
DNV_A12G_G13A	TGAGGGTGGGGGAGGTGGGGAA
DNV_A12T_G13A	TGAGGGTGGGGTAGGTGGGGAA
DNV_G11T_G13A	TGAGGGTGGGTAAGGTGGGGAA
DNV_G10T_G13A	TGAGGGTGGTGAAGGTGGGGAA
DNV_G9T_G13A	TGAGGGTGTGGAAGGTGGGGAA
DNV_G8T_G13A	TGAGGGTTGGGAAGGTGGGGAA
DNV_G6T_G13A	TGAGGTTGGGGAAGGTGGGGAA
DNV_G5T_G13A	TGAGTGTGGGGAAGGTGGGGAA
DNV_G4T_G13A	TGATGGTGGGGAAGGTGGGGAA
DNV_A3C_G13A	TGCGGGTGGGGAAGGTGGGGAA
DNV_A3G_G13A	TGGGGGTGGGGAAGGTGGGGAA
DNV_A3T_G13A	TGTGGGTGGGGAAGGTGGGGAA
DNV_G2T_G13A	TTAGGGTGGGGAAGGTGGGGAA
DNV_G13C_G14A	TGAGGGTGGGGACAGTGGGGAA
DNV_G13C_G14C	TGAGGGTGGGGACCGTGGGGAA
DNV_G13C_G15A	TGAGGGTGGGGACGATGGGGAA
DNV_G13C_G15C	TGAGGGTGGGGACGCTGGGGAA
DNV_G13C_T16A	TGAGGGTGGGGACGGAGGGGAA
DNV_G13C_T16C	TGAGGGTGGGGACGGCGGGGAA
DNV_G13C_T16G	TGAGGGTGGGGACGGGGGGGAA
DNV_G13C_G17A	TGAGGGTGGGGACGGTAGGGAA
DNV_G13C_G17C	TGAGGGTGGGGACGGTCGGGAA
DNV_G13C_G18A	TGAGGGTGGGGACGGTGAGGAA
DNV_G13C_G18C	TGAGGGTGGGGACGGTGCGGAA
DNV_G13C_G19A	TGAGGGTGGGGACGGTGGAGAA
DNV_G13C_G19C	TGAGGGTGGGGACGGTGGCGAA
DNV_G13C_G20A	TGAGGGTGGGGACGGTGGGAAA
DNV_G13C_G20C	TGAGGGTGGGGACGGTGGGCAA
DNV_G13C_A22C	TGAGGGTGGGGACGGTGGGGAC
DNV_G13C_A22G	TGAGGGTGGGGACGGTGGGGAG
DNV_G13C_A22T	TGAGGGTGGGGACGGTGGGGAT
DNV_G13C_A21C	TGAGGGTGGGGACGGTGGGGCA
DNV_G13C_A21G	TGAGGGTGGGGACGGTGGGGGA
DNV_G13C_A21T	TGAGGGTGGGGACGGTGGGGTA
DNV_G13C_G20T	TGAGGGTGGGGACGGTGGGTAA
DNV_G13C_G19T	TGAGGGTGGGGACGGTGGTGAA
DNV_G13C_G18T	TGAGGGTGGGGACGGTGTGGAA
DNV_G13C_G17T	TGAGGGTGGGGACGGTTGGGAA
DNV_G13C_G15T	TGAGGGTGGGGACGTTGGGGAA
DNV_G13C_G14T	TGAGGGTGGGGACTGTGGGGAA
DNV_A12C_G13C	TGAGGGTGGGGCCGGTGGGGAA
DNV_A12G_G13C	TGAGGGTGGGGGCGGTGGGGAA
DNV_A12T_G13C	TGAGGGTGGGGTCGGTGGGGAA
DNV_G11T_G13C	TGAGGGTGGGTACGGTGGGGAA
DNV_G10T_G13C	TGAGGGTGGTGACGGTGGGGAA
DNV_G9T_G13C	TGAGGGTGTGGACGGTGGGGAA
DNV_G8T_G13C	TGAGGGTTGGGACGGTGGGGAA
DNV_G6T_G13C	TGAGGTTGGGGACGGTGGGGAA
DNV_G5T_G13C	TGAGTGTGGGGACGGTGGGGAA
DNV_G4T_G13C	TGATGGTGGGGACGGTGGGGAA
DNV_A3C_G13C	TGCGGGTGGGGACGGTGGGGAA
DNV_A3G_G13C	TGGGGGTGGGGACGGTGGGGAA
DNV_A3T_G13C	TGTGGGTGGGGACGGTGGGGAA
DNV_G2T_G13C	TTAGGGTGGGGACGGTGGGGAA
DNV_G14A_G15A	TGAGGGTGGGGAGAATGGGGAA
DNV_G14A_G15C	TGAGGGTGGGGAGACTGGGGAA
DNV_G14A_T16A	TGAGGGTGGGGAGAGAGGGGAA
DNV_G14A_T16C	TGAGGGTGGGGAGAGCGGGGAA
DNV_G14A_T16G	TGAGGGTGGGGAGAGGGGGGAA
DNV_G14A_G17A	TGAGGGTGGGGAGAGTAGGGAA
DNV_G14A_G17C	TGAGGGTGGGGAGAGTCGGGAA
DNV_G14A_G18A	TGAGGGTGGGGAGAGTGAGGAA
DNV_G14A_G18C	TGAGGGTGGGGAGAGTGCGGAA
DNV_G14A_G19A	TGAGGGTGGGGAGAGTGGAGAA
DNV_G14A_G19C	TGAGGGTGGGGAGAGTGGCGAA
DNV_G14A_G20A	TGAGGGTGGGGAGAGTGGGAAA
DNV_G14A_G20C	TGAGGGTGGGGAGAGTGGGCAA
DNV_G14A_A22C	TGAGGGTGGGGAGAGTGGGGAC
DNV_G14A_A22G	TGAGGGTGGGGAGAGTGGGGAG
DNV_G14A_A22T	TGAGGGTGGGGAGAGTGGGGAT
DNV_G14A_A21C	TGAGGGTGGGGAGAGTGGGGCA
DNV_G14A_A21G	TGAGGGTGGGGAGAGTGGGGGA
DNV_G14A_A21T	TGAGGGTGGGGAGAGTGGGGTA
DNV_G14A_G20T	TGAGGGTGGGGAGAGTGGGTAA
DNV_G14A_G19T	TGAGGGTGGGGAGAGTGGTGAA
DNV_G14A_G18T	TGAGGGTGGGGAGAGTGTGGAA
DNV_G14A_G17T	TGAGGGTGGGGAGAGTTGGGAA
DNV_G14A_G15T	TGAGGGTGGGGAGATTGGGGAA
DNV_G13T_G14A	TGAGGGTGGGGATAGTGGGGAA
DNV_A12C_G14A	TGAGGGTGGGGCGAGTGGGGAA
DNV_A12G_G14A	TGAGGGTGGGGGGAGTGGGGAA
DNV_A12T_G14A	TGAGGGTGGGGTGAGTGGGGAA
DNV_G11T_G14A	TGAGGGTGGGTAGAGTGGGGAA
DNV_G10T_G14A	TGAGGGTGGTGAGAGTGGGGAA
DNV_G9T_G14A	TGAGGGTGTGGAGAGTGGGGAA
DNV_G8T_G14A	TGAGGGTTGGGAGAGTGGGGAA
DNV_G6T_G14A	TGAGGTTGGGGAGAGTGGGGAA
DNV_G5T_G14A	TGAGTGTGGGGAGAGTGGGGAA
DNV_G4T_G14A	TGATGGTGGGGAGAGTGGGGAA
DNV_A3C_G14A	TGCGGGTGGGGAGAGTGGGGAA
DNV_A3G_G14A	TGGGGGTGGGGAGAGTGGGGAA
DNV_A3T_G14A	TGTGGGTGGGGAGAGTGGGGAA
DNV_G2T_G14A	TTAGGGTGGGGAGAGTGGGGAA
DNV_G14C_G15A	TGAGGGTGGGGAGCATGGGGAA
DNV_G14C_G15C	TGAGGGTGGGGAGCCTGGGGAA
DNV_G14C_T16A	TGAGGGTGGGGAGCGAGGGGAA
DNV_G14C_T16C	TGAGGGTGGGGAGCGCGGGGAA
DNV_G14C_T16G	TGAGGGTGGGGAGCGGGGGGAA
DNV_G14C_G17A	TGAGGGTGGGGAGCGTAGGGAA
DNV_G14C_G17C	TGAGGGTGGGGAGCGTCGGGAA
DNV_G14C_G18A	TGAGGGTGGGGAGCGTGAGGAA
DNV_G14C_G18C	TGAGGGTGGGGAGCGTGCGGAA
DNV_G14C_G19A	TGAGGGTGGGGAGCGTGGAGAA
DNV_G14C_G19C	TGAGGGTGGGGAGCGTGGCGAA
DNV_G14C_G20A	TGAGGGTGGGGAGCGTGGGAAA
DNV_G14C_G20C	TGAGGGTGGGGAGCGTGGGCAA
DNV_G14C_A22C	TGAGGGTGGGGAGCGTGGGGAC
DNV_G14C_A22G	TGAGGGTGGGGAGCGTGGGGAG
DNV_G14C_A22T	TGAGGGTGGGGAGCGTGGGGAT
DNV_G14C_A21C	TGAGGGTGGGGAGCGTGGGGCA
DNV_G14C_A21G	TGAGGGTGGGGAGCGTGGGGGA
DNV_G14C_A21T	TGAGGGTGGGGAGCGTGGGGTA
DNV_G14C_G20T	TGAGGGTGGGGAGCGTGGGTAA
DNV_G14C_G19T	TGAGGGTGGGGAGCGTGGTGAA
DNV_G14C_G18T	TGAGGGTGGGGAGCGTGTGGAA
DNV_G14C_G17T	TGAGGGTGGGGAGCGTTGGGAA
DNV_G14C_G15T	TGAGGGTGGGGAGCTTGGGGAA
DNV_G13T_G14C	TGAGGGTGGGGATCGTGGGGAA
DNV_A12C_G14C	TGAGGGTGGGGCGCGTGGGGAA
DNV_A12G_G14C	TGAGGGTGGGGGGCGTGGGGAA
DNV_A12T_G14C	TGAGGGTGGGGTGCGTGGGGAA
DNV_G11T_G14C	TGAGGGTGGGTAGCGTGGGGAA
DNV_G10T_G14C	TGAGGGTGGTGAGCGTGGGGAA
DNV_G9T_G14C	TGAGGGTGTGGAGCGTGGGGAA
DNV_G8T_G14C	TGAGGGTTGGGAGCGTGGGGAA
DNV_G6T_G14C	TGAGGTTGGGGAGCGTGGGGAA
DNV_G5T_G14C	TGAGTGTGGGGAGCGTGGGGAA
DNV_G4T_G14C	TGATGGTGGGGAGCGTGGGGAA
DNV_A3C_G14C	TGCGGGTGGGGAGCGTGGGGAA
DNV_A3G_G14C	TGGGGGTGGGGAGCGTGGGGAA
DNV_A3T_G14C	TGTGGGTGGGGAGCGTGGGGAA
DNV_G2T_G14C	TTAGGGTGGGGAGCGTGGGGAA
DNV_G15A_T16A	TGAGGGTGGGGAGGAAGGGGAA
DNV_G15A_T16C	TGAGGGTGGGGAGGACGGGGAA
DNV_G15A_T16G	TGAGGGTGGGGAGGAGGGGGAA
DNV_G15A_G17A	TGAGGGTGGGGAGGATAGGGAA
DNV_G15A_G17C	TGAGGGTGGGGAGGATCGGGAA
DNV_G15A_G18A	TGAGGGTGGGGAGGATGAGGAA
DNV_G15A_G18C	TGAGGGTGGGGAGGATGCGGAA
DNV_G15A_G19A	TGAGGGTGGGGAGGATGGAGAA
DNV_G15A_G19C	TGAGGGTGGGGAGGATGGCGAA
DNV_G15A_G20A	TGAGGGTGGGGAGGATGGGAAA
DNV_G15A_G20C	TGAGGGTGGGGAGGATGGGCAA
DNV_G15A_A22C	TGAGGGTGGGGAGGATGGGGAC
DNV_G15A_A22G	TGAGGGTGGGGAGGATGGGGAG
DNV_G15A_A22T	TGAGGGTGGGGAGGATGGGGAT
DNV_G15A_A21C	TGAGGGTGGGGAGGATGGGGCA
DNV_G15A_A21G	TGAGGGTGGGGAGGATGGGGGA
DNV_G15A_A21T	TGAGGGTGGGGAGGATGGGGTA
DNV_G15A_G20T	TGAGGGTGGGGAGGATGGGTAA
DNV_G15A_G19T	TGAGGGTGGGGAGGATGGTGAA
DNV_G15A_G18T	TGAGGGTGGGGAGGATGTGGAA
DNV_G15A_G17T	TGAGGGTGGGGAGGATTGGGAA
DNV_G14T_G15A	TGAGGGTGGGGAGTATGGGGAA
DNV_G13T_G15A	TGAGGGTGGGGATGATGGGGAA
DNV_A12C_G15A	TGAGGGTGGGGCGGATGGGGAA
DNV_A12G_G15A	TGAGGGTGGGGGGGATGGGGAA
DNV_A12T_G15A	TGAGGGTGGGGTGGATGGGGAA
DNV_G11T_G15A	TGAGGGTGGGTAGGATGGGGAA
DNV_G10T_G15A	TGAGGGTGGTGAGGATGGGGAA
DNV_G9T_G15A	TGAGGGTGTGGAGGATGGGGAA
DNV_G8T_G15A	TGAGGGTTGGGAGGATGGGGAA
DNV_G6T_G15A	TGAGGTTGGGGAGGATGGGGAA
DNV_G5T_G15A	TGAGTGTGGGGAGGATGGGGAA
DNV_G4T_G15A	TGATGGTGGGGAGGATGGGGAA
DNV_A3C_G15A	TGCGGGTGGGGAGGATGGGGAA
DNV_A3G_G15A	TGGGGGTGGGGAGGATGGGGAA
DNV_A3T_G15A	TGTGGGTGGGGAGGATGGGGAA
DNV_G2T_G15A	TTAGGGTGGGGAGGATGGGGAA
DNV_G15C_T16A	TGAGGGTGGGGAGGCAGGGGAA
DNV_G15C_T16C	TGAGGGTGGGGAGGCCGGGGAA
DNV_G15C_T16G	TGAGGGTGGGGAGGCGGGGGAA
DNV_G15C_G17A	TGAGGGTGGGGAGGCTAGGGAA
DNV_G15C_G17C	TGAGGGTGGGGAGGCTCGGGAA
DNV_G15C_G18A	TGAGGGTGGGGAGGCTGAGGAA
DNV_G15C_G18C	TGAGGGTGGGGAGGCTGCGGAA
DNV_G15C_G19A	TGAGGGTGGGGAGGCTGGAGAA
DNV_G15C_G19C	TGAGGGTGGGGAGGCTGGCGAA
DNV_G15C_G20A	TGAGGGTGGGGAGGCTGGGAAA
DNV_G15C_G20C	TGAGGGTGGGGAGGCTGGGCAA
DNV_G15C_A22C	TGAGGGTGGGGAGGCTGGGGAC
DNV_G15C_A22G	TGAGGGTGGGGAGGCTGGGGAG
DNV_G15C_A22T	TGAGGGTGGGGAGGCTGGGGAT
DNV_G15C_A21C	TGAGGGTGGGGAGGCTGGGGCA
DNV_G15C_A21G	TGAGGGTGGGGAGGCTGGGGGA
DNV_G15C_A21T	TGAGGGTGGGGAGGCTGGGGTA
DNV_G15C_G20T	TGAGGGTGGGGAGGCTGGGTAA
DNV_G15C_G19T	TGAGGGTGGGGAGGCTGGTGAA
DNV_G15C_G18T	TGAGGGTGGGGAGGCTGTGGAA
DNV_G15C_G17T	TGAGGGTGGGGAGGCTTGGGAA
DNV_G14T_G15C	TGAGGGTGGGGAGTCTGGGGAA
DNV_G13T_G15C	TGAGGGTGGGGATGCTGGGGAA
DNV_A12C_G15C	TGAGGGTGGGGCGGCTGGGGAA
DNV_A12G_G15C	TGAGGGTGGGGGGGCTGGGGAA
DNV_A12T_G15C	TGAGGGTGGGGTGGCTGGGGAA
DNV_G11T_G15C	TGAGGGTGGGTAGGCTGGGGAA
DNV_G10T_G15C	TGAGGGTGGTGAGGCTGGGGAA
DNV_G9T_G15C	TGAGGGTGTGGAGGCTGGGGAA
DNV_G8T_G15C	TGAGGGTTGGGAGGCTGGGGAA
DNV_G6T_G15C	TGAGGTTGGGGAGGCTGGGGAA
DNV_G5T_G15C	TGAGTGTGGGGAGGCTGGGGAA
DNV_G4T_G15C	TGATGGTGGGGAGGCTGGGGAA
DNV_A3C_G15C	TGCGGGTGGGGAGGCTGGGGAA
DNV_A3G_G15C	TGGGGGTGGGGAGGCTGGGGAA
DNV_A3T_G15C	TGTGGGTGGGGAGGCTGGGGAA
DNV_G2T_G15C	TTAGGGTGGGGAGGCTGGGGAA
DNV_T16A_G17A	TGAGGGTGGGGAGGGAAGGGAA
DNV_T16A_G17C	TGAGGGTGGGGAGGGACGGGAA
DNV_T16A_G18A	TGAGGGTGGGGAGGGAGAGGAA
DNV_T16A_G18C	TGAGGGTGGGGAGGGAGCGGAA
DNV_T16A_G19A	TGAGGGTGGGGAGGGAGGAGAA
DNV_T16A_G19C	TGAGGGTGGGGAGGGAGGCGAA
DNV_T16A_G20A	TGAGGGTGGGGAGGGAGGGAAA
DNV_T16A_G20C	TGAGGGTGGGGAGGGAGGGCAA
DNV_T16A_A22C	TGAGGGTGGGGAGGGAGGGGAC
DNV_T16A_A22G	TGAGGGTGGGGAGGGAGGGGAG
DNV_T16A_A22T	TGAGGGTGGGGAGGGAGGGGAT
DNV_T16A_A21C	TGAGGGTGGGGAGGGAGGGGCA
DNV_T16A_A21G	TGAGGGTGGGGAGGGAGGGGGA
DNV_T16A_A21T	TGAGGGTGGGGAGGGAGGGGTA
DNV_T16A_G20T	TGAGGGTGGGGAGGGAGGGTAA
DNV_T16A_G19T	TGAGGGTGGGGAGGGAGGTGAA
DNV_T16A_G18T	TGAGGGTGGGGAGGGAGTGGAA
DNV_T16A_G17T	TGAGGGTGGGGAGGGATGGGAA
DNV_G15T_T16A	TGAGGGTGGGGAGGTAGGGGAA
DNV_G14T_T16A	TGAGGGTGGGGAGTGAGGGGAA
DNV_G13T_T16A	TGAGGGTGGGGATGGAGGGGAA
DNV_A12C_T16A	TGAGGGTGGGGCGGGAGGGGAA
DNV_A12G_T16A	TGAGGGTGGGGGGGGAGGGGAA
DNV_A12T_T16A	TGAGGGTGGGGTGGGAGGGGAA
DNV_G11T_T16A	TGAGGGTGGGTAGGGAGGGGAA
DNV_G10T_T16A	TGAGGGTGGTGAGGGAGGGGAA
DNV_G9T_T16A	TGAGGGTGTGGAGGGAGGGGAA
DNV_G8T_T16A	TGAGGGTTGGGAGGGAGGGGAA
DNV_G6T_T16A	TGAGGTTGGGGAGGGAGGGGAA
DNV_G5T_T16A	TGAGTGTGGGGAGGGAGGGGAA
DNV_G4T_T16A	TGATGGTGGGGAGGGAGGGGAA
DNV_A3C_T16A	TGCGGGTGGGGAGGGAGGGGAA
DNV_A3G_T16A	TGGGGGTGGGGAGGGAGGGGAA
DNV_A3T_T16A	TGTGGGTGGGGAGGGAGGGGAA
DNV_G2T_T16A	TTAGGGTGGGGAGGGAGGGGAA
DNV_T16C_G17A	TGAGGGTGGGGAGGGCAGGGAA
DNV_T16C_G17C	TGAGGGTGGGGAGGGCCGGGAA
DNV_T16C_G18A	TGAGGGTGGGGAGGGCGAGGAA
DNV_T16C_G18C	TGAGGGTGGGGAGGGCGCGGAA
DNV_T16C_G19A	TGAGGGTGGGGAGGGCGGAGAA
DNV_T16C_G19C	TGAGGGTGGGGAGGGCGGCGAA
DNV_T16C_G20A	TGAGGGTGGGGAGGGCGGGAAA
DNV_T16C_G20C	TGAGGGTGGGGAGGGCGGGCAA
DNV_T16C_A22C	TGAGGGTGGGGAGGGCGGGGAC
DNV_T16C_A22G	TGAGGGTGGGGAGGGCGGGGAG
DNV_T16C_A22T	TGAGGGTGGGGAGGGCGGGGAT
DNV_T16C_A21C	TGAGGGTGGGGAGGGCGGGGCA
DNV_T16C_A21G	TGAGGGTGGGGAGGGCGGGGGA
DNV_T16C_A21T	TGAGGGTGGGGAGGGCGGGGTA
DNV_T16C_G20T	TGAGGGTGGGGAGGGCGGGTAA
DNV_T16C_G19T	TGAGGGTGGGGAGGGCGGTGAA
DNV_T16C_G18T	TGAGGGTGGGGAGGGCGTGGAA
DNV_T16C_G17T	TGAGGGTGGGGAGGGCTGGGAA
DNV_G15T_T16C	TGAGGGTGGGGAGGTCGGGGAA
DNV_G14T_T16C	TGAGGGTGGGGAGTGCGGGGAA
DNV_G13T_T16C	TGAGGGTGGGGATGGCGGGGAA
DNV_A12C_T16C	TGAGGGTGGGGCGGGCGGGGAA
DNV_A12G_T16C	TGAGGGTGGGGGGGGCGGGGAA
DNV_A12T_T16C	TGAGGGTGGGGTGGGCGGGGAA
DNV_G11T_T16C	TGAGGGTGGGTAGGGCGGGGAA
DNV_G10T_T16C	TGAGGGTGGTGAGGGCGGGGAA
DNV_G9T_T16C	TGAGGGTGTGGAGGGCGGGGAA
DNV_G8T_T16C	TGAGGGTTGGGAGGGCGGGGAA
DNV_G6T_T16C	TGAGGTTGGGGAGGGCGGGGAA
DNV_G5T_T16C	TGAGTGTGGGGAGGGCGGGGAA
DNV_G4T_T16C	TGATGGTGGGGAGGGCGGGGAA
DNV_A3C_T16C	TGCGGGTGGGGAGGGCGGGGAA
DNV_A3G_T16C	TGGGGGTGGGGAGGGCGGGGAA
DNV_A3T_T16C	TGTGGGTGGGGAGGGCGGGGAA
DNV_G2T_T16C	TTAGGGTGGGGAGGGCGGGGAA
DNV_T16G_G17A	TGAGGGTGGGGAGGGGAGGGAA
DNV_T16G_G17C	TGAGGGTGGGGAGGGGCGGGAA
DNV_T16G_G18A	TGAGGGTGGGGAGGGGGAGGAA
DNV_T16G_G18C	TGAGGGTGGGGAGGGGGCGGAA
DNV_T16G_G19A	TGAGGGTGGGGAGGGGGGAGAA
DNV_T16G_G19C	TGAGGGTGGGGAGGGGGGCGAA
DNV_T16G_G20A	TGAGGGTGGGGAGGGGGGGAAA
DNV_T16G_G20C	TGAGGGTGGGGAGGGGGGGCAA
DNV_T16G_A22C	TGAGGGTGGGGAGGGGGGGGAC
DNV_T16G_A22G	TGAGGGTGGGGAGGGGGGGGAG
DNV_T16G_A22T	TGAGGGTGGGGAGGGGGGGGAT
DNV_T16G_A21C	TGAGGGTGGGGAGGGGGGGGCA
DNV_T16G_A21G	TGAGGGTGGGGAGGGGGGGGGA
DNV_T16G_A21T	TGAGGGTGGGGAGGGGGGGGTA
DNV_T16G_G20T	TGAGGGTGGGGAGGGGGGGTAA
DNV_T16G_G19T	TGAGGGTGGGGAGGGGGGTGAA
DNV_T16G_G18T	TGAGGGTGGGGAGGGGGTGGAA
DNV_T16G_G17T	TGAGGGTGGGGAGGGGTGGGAA
DNV_G15T_T16G	TGAGGGTGGGGAGGTGGGGGAA
DNV_G14T_T16G	TGAGGGTGGGGAGTGGGGGGAA
DNV_G13T_T16G	TGAGGGTGGGGATGGGGGGGAA
DNV_A12C_T16G	TGAGGGTGGGGCGGGGGGGGAA
DNV_A12G_T16G	TGAGGGTGGGGGGGGGGGGGAA
DNV_A12T_T16G	TGAGGGTGGGGTGGGGGGGGAA
DNV_G11T_T16G	TGAGGGTGGGTAGGGGGGGGAA
DNV_G10T_T16G	TGAGGGTGGTGAGGGGGGGGAA
DNV_G9T_T16G	TGAGGGTGTGGAGGGGGGGGAA
DNV_G8T_T16G	TGAGGGTTGGGAGGGGGGGGAA
DNV_G6T_T16G	TGAGGTTGGGGAGGGGGGGGAA
DNV_G5T_T16G	TGAGTGTGGGGAGGGGGGGGAA
DNV_G4T_T16G	TGATGGTGGGGAGGGGGGGGAA
DNV_A3C_T16G	TGCGGGTGGGGAGGGGGGGGAA
DNV_A3G_T16G	TGGGGGTGGGGAGGGGGGGGAA
DNV_A3T_T16G	TGTGGGTGGGGAGGGGGGGGAA
DNV_G2T_T16G	TTAGGGTGGGGAGGGGGGGGAA
DNV_G17A_G18A	TGAGGGTGGGGAGGGTAAGGAA
DNV_G17A_G18C	TGAGGGTGGGGAGGGTACGGAA
DNV_G17A_G19A	TGAGGGTGGGGAGGGTAGAGAA
DNV_G17A_G19C	TGAGGGTGGGGAGGGTAGCGAA
DNV_G17A_G20A	TGAGGGTGGGGAGGGTAGGAAA
DNV_G17A_G20C	TGAGGGTGGGGAGGGTAGGCAA
DNV_G17A_A22C	TGAGGGTGGGGAGGGTAGGGAC
DNV_G17A_A22G	TGAGGGTGGGGAGGGTAGGGAG
DNV_G17A_A22T	TGAGGGTGGGGAGGGTAGGGAT
DNV_G17A_A21C	TGAGGGTGGGGAGGGTAGGGCA
DNV_G17A_A21G	TGAGGGTGGGGAGGGTAGGGGA
DNV_G17A_A21T	TGAGGGTGGGGAGGGTAGGGTA
DNV_G17A_G20T	TGAGGGTGGGGAGGGTAGGTAA
DNV_G17A_G19T	TGAGGGTGGGGAGGGTAGTGAA
DNV_G17A_G18T	TGAGGGTGGGGAGGGTATGGAA
DNV_G15T_G17A	TGAGGGTGGGGAGGTTAGGGAA
DNV_G14T_G17A	TGAGGGTGGGGAGTGTAGGGAA
DNV_G13T_G17A	TGAGGGTGGGGATGGTAGGGAA
DNV_A12C_G17A	TGAGGGTGGGGCGGGTAGGGAA
DNV_A12G_G17A	TGAGGGTGGGGGGGGTAGGGAA
DNV_A12T_G17A	TGAGGGTGGGGTGGGTAGGGAA
DNV_G11T_G17A	TGAGGGTGGGTAGGGTAGGGAA
DNV_G10T_G17A	TGAGGGTGGTGAGGGTAGGGAA
DNV_G9T_G17A	TGAGGGTGTGGAGGGTAGGGAA
DNV_G8T_G17A	TGAGGGTTGGGAGGGTAGGGAA
DNV_G6T_G17A	TGAGGTTGGGGAGGGTAGGGAA
DNV_G5T_G17A	TGAGTGTGGGGAGGGTAGGGAA
DNV_G4T_G17A	TGATGGTGGGGAGGGTAGGGAA
DNV_A3C_G17A	TGCGGGTGGGGAGGGTAGGGAA
DNV_A3G_G17A	TGGGGGTGGGGAGGGTAGGGAA
DNV_A3T_G17A	TGTGGGTGGGGAGGGTAGGGAA
DNV_G2T_G17A	TTAGGGTGGGGAGGGTAGGGAA
DNV_G17C_G18A	TGAGGGTGGGGAGGGTCAGGAA
DNV_G17C_G18C	TGAGGGTGGGGAGGGTCCGGAA
DNV_G17C_G19A	TGAGGGTGGGGAGGGTCGAGAA
DNV_G17C_G19C	TGAGGGTGGGGAGGGTCGCGAA
DNV_G17C_G20A	TGAGGGTGGGGAGGGTCGGAAA
DNV_G17C_G20C	TGAGGGTGGGGAGGGTCGGCAA
DNV_G17C_A22C	TGAGGGTGGGGAGGGTCGGGAC
DNV_G17C_A22G	TGAGGGTGGGGAGGGTCGGGAG
DNV_G17C_A22T	TGAGGGTGGGGAGGGTCGGGAT
DNV_G17C_A21C	TGAGGGTGGGGAGGGTCGGGCA
DNV_G17C_A21G	TGAGGGTGGGGAGGGTCGGGGA
DNV_G17C_A21T	TGAGGGTGGGGAGGGTCGGGTA
DNV_G17C_G20T	TGAGGGTGGGGAGGGTCGGTAA
DNV_G17C_G19T	TGAGGGTGGGGAGGGTCGTGAA
DNV_G17C_G18T	TGAGGGTGGGGAGGGTCTGGAA
DNV_G15T_G17C	TGAGGGTGGGGAGGTTCGGGAA
DNV_G14T_G17C	TGAGGGTGGGGAGTGTCGGGAA
DNV_G13T_G17C	TGAGGGTGGGGATGGTCGGGAA
DNV_A12C_G17C	TGAGGGTGGGGCGGGTCGGGAA
DNV_A12G_G17C	TGAGGGTGGGGGGGGTCGGGAA
DNV_A12T_G17C	TGAGGGTGGGGTGGGTCGGGAA
DNV_G11T_G17C	TGAGGGTGGGTAGGGTCGGGAA
DNV_G10T_G17C	TGAGGGTGGTGAGGGTCGGGAA
DNV_G9T_G17C	TGAGGGTGTGGAGGGTCGGGAA
DNV_G8T_G17C	TGAGGGTTGGGAGGGTCGGGAA
DNV_G6T_G17C	TGAGGTTGGGGAGGGTCGGGAA
DNV_G5T_G17C	TGAGTGTGGGGAGGGTCGGGAA
DNV_G4T_G17C	TGATGGTGGGGAGGGTCGGGAA
DNV_A3C_G17C	TGCGGGTGGGGAGGGTCGGGAA
DNV_A3G_G17C	TGGGGGTGGGGAGGGTCGGGAA
DNV_A3T_G17C	TGTGGGTGGGGAGGGTCGGGAA
DNV_G2T_G17C	TTAGGGTGGGGAGGGTCGGGAA
DNV_G18A_G19A	TGAGGGTGGGGAGGGTGAAGAA
DNV_G18A_G19C	TGAGGGTGGGGAGGGTGACGAA
DNV_G18A_G20A	TGAGGGTGGGGAGGGTGAGAAA
DNV_G18A_G20C	TGAGGGTGGGGAGGGTGAGCAA
DNV_G18A_A22C	TGAGGGTGGGGAGGGTGAGGAC
DNV_G18A_A22G	TGAGGGTGGGGAGGGTGAGGAG
DNV_G18A_A22T	TGAGGGTGGGGAGGGTGAGGAT
DNV_G18A_A21C	TGAGGGTGGGGAGGGTGAGGCA
DNV_G18A_A21G	TGAGGGTGGGGAGGGTGAGGGA
DNV_G18A_A21T	TGAGGGTGGGGAGGGTGAGGTA
DNV_G18A_G20T	TGAGGGTGGGGAGGGTGAGTAA
DNV_G18A_G19T	TGAGGGTGGGGAGGGTGATGAA
DNV_G17T_G18A	TGAGGGTGGGGAGGGTTAGGAA
DNV_G15T_G18A	TGAGGGTGGGGAGGTTGAGGAA
DNV_G14T_G18A	TGAGGGTGGGGAGTGTGAGGAA
DNV_G13T_G18A	TGAGGGTGGGGATGGTGAGGAA
DNV_A12C_G18A	TGAGGGTGGGGCGGGTGAGGAA
DNV_A12G_G18A	TGAGGGTGGGGGGGGTGAGGAA
DNV_A12T_G18A	TGAGGGTGGGGTGGGTGAGGAA
DNV_G11T_G18A	TGAGGGTGGGTAGGGTGAGGAA
DNV_G10T_G18A	TGAGGGTGGTGAGGGTGAGGAA
DNV_G9T_G18A	TGAGGGTGTGGAGGGTGAGGAA
DNV_G8T_G18A	TGAGGGTTGGGAGGGTGAGGAA
DNV_G6T_G18A	TGAGGTTGGGGAGGGTGAGGAA
DNV_G5T_G18A	TGAGTGTGGGGAGGGTGAGGAA
DNV_G4T_G18A	TGATGGTGGGGAGGGTGAGGAA
DNV_A3C_G18A	TGCGGGTGGGGAGGGTGAGGAA
DNV_A3G_G18A	TGGGGGTGGGGAGGGTGAGGAA
DNV_A3T_G18A	TGTGGGTGGGGAGGGTGAGGAA
DNV_G2T_G18A	TTAGGGTGGGGAGGGTGAGGAA
DNV_G18C_G19A	TGAGGGTGGGGAGGGTGCAGAA
DNV_G18C_G19C	TGAGGGTGGGGAGGGTGCCGAA
DNV_G18C_G20A	TGAGGGTGGGGAGGGTGCGAAA
DNV_G18C_G20C	TGAGGGTGGGGAGGGTGCGCAA
DNV_G18C_A22C	TGAGGGTGGGGAGGGTGCGGAC
DNV_G18C_A22G	TGAGGGTGGGGAGGGTGCGGAG
DNV_G18C_A22T	TGAGGGTGGGGAGGGTGCGGAT
DNV_G18C_A21C	TGAGGGTGGGGAGGGTGCGGCA
DNV_G18C_A21G	TGAGGGTGGGGAGGGTGCGGGA
DNV_G18C_A21T	TGAGGGTGGGGAGGGTGCGGTA
DNV_G18C_G20T	TGAGGGTGGGGAGGGTGCGTAA
DNV_G18C_G19T	TGAGGGTGGGGAGGGTGCTGAA
DNV_G17T_G18C	TGAGGGTGGGGAGGGTTCGGAA
DNV_G15T_G18C	TGAGGGTGGGGAGGTTGCGGAA
DNV_G14T_G18C	TGAGGGTGGGGAGTGTGCGGAA
DNV_G13T_G18C	TGAGGGTGGGGATGGTGCGGAA
DNV_A12C_G18C	TGAGGGTGGGGCGGGTGCGGAA
DNV_A12G_G18C	TGAGGGTGGGGGGGGTGCGGAA
DNV_A12T_G18C	TGAGGGTGGGGTGGGTGCGGAA
DNV_G11T_G18C	TGAGGGTGGGTAGGGTGCGGAA
DNV_G10T_G18C	TGAGGGTGGTGAGGGTGCGGAA
DNV_G9T_G18C	TGAGGGTGTGGAGGGTGCGGAA
DNV_G8T_G18C	TGAGGGTTGGGAGGGTGCGGAA
DNV_G6T_G18C	TGAGGTTGGGGAGGGTGCGGAA
DNV_G5T_G18C	TGAGTGTGGGGAGGGTGCGGAA
DNV_G4T_G18C	TGATGGTGGGGAGGGTGCGGAA
DNV_A3C_G18C	TGCGGGTGGGGAGGGTGCGGAA
DNV_A3G_G18C	TGGGGGTGGGGAGGGTGCGGAA
DNV_A3T_G18C	TGTGGGTGGGGAGGGTGCGGAA
DNV_G2T_G18C	TTAGGGTGGGGAGGGTGCGGAA
DNV_G19A_G20A	TGAGGGTGGGGAGGGTGGAAAA
DNV_G19A_G20C	TGAGGGTGGGGAGGGTGGACAA
DNV_G19A_A22C	TGAGGGTGGGGAGGGTGGAGAC
DNV_G19A_A22G	TGAGGGTGGGGAGGGTGGAGAG
DNV_G19A_A22T	TGAGGGTGGGGAGGGTGGAGAT
DNV_G19A_A21C	TGAGGGTGGGGAGGGTGGAGCA
DNV_G19A_A21G	TGAGGGTGGGGAGGGTGGAGGA
DNV_G19A_A21T	TGAGGGTGGGGAGGGTGGAGTA
DNV_G19A_G20T	TGAGGGTGGGGAGGGTGGATAA
DNV_G18T_G19A	TGAGGGTGGGGAGGGTGTAGAA
DNV_G17T_G19A	TGAGGGTGGGGAGGGTTGAGAA
DNV_G15T_G19A	TGAGGGTGGGGAGGTTGGAGAA
DNV_G14T_G19A	TGAGGGTGGGGAGTGTGGAGAA
DNV_G13T_G19A	TGAGGGTGGGGATGGTGGAGAA
DNV_A12C_G19A	TGAGGGTGGGGCGGGTGGAGAA
DNV_A12G_G19A	TGAGGGTGGGGGGGGTGGAGAA
DNV_A12T_G19A	TGAGGGTGGGGTGGGTGGAGAA
DNV_G11T_G19A	TGAGGGTGGGTAGGGTGGAGAA
DNV_G10T_G19A	TGAGGGTGGTGAGGGTGGAGAA
DNV_G9T_G19A	TGAGGGTGTGGAGGGTGGAGAA
DNV_G8T_G19A	TGAGGGTTGGGAGGGTGGAGAA
DNV_G6T_G19A	TGAGGTTGGGGAGGGTGGAGAA
DNV_G5T_G19A	TGAGTGTGGGGAGGGTGGAGAA
DNV_G4T_G19A	TGATGGTGGGGAGGGTGGAGAA
DNV_A3C_G19A	TGCGGGTGGGGAGGGTGGAGAA
DNV_A3G_G19A	TGGGGGTGGGGAGGGTGGAGAA
DNV_A3T_G19A	TGTGGGTGGGGAGGGTGGAGAA
DNV_G2T_G19A	TTAGGGTGGGGAGGGTGGAGAA
DNV_G19C_G20A	TGAGGGTGGGGAGGGTGGCAAA
DNV_G19C_G20C	TGAGGGTGGGGAGGGTGGCCAA
DNV_G19C_A22C	TGAGGGTGGGGAGGGTGGCGAC
DNV_G19C_A22G	TGAGGGTGGGGAGGGTGGCGAG
DNV_G19C_A22T	TGAGGGTGGGGAGGGTGGCGAT
DNV_G19C_A21C	TGAGGGTGGGGAGGGTGGCGCA
DNV_G19C_A21G	TGAGGGTGGGGAGGGTGGCGGA
DNV_G19C_A21T	TGAGGGTGGGGAGGGTGGCGTA
DNV_G19C_G20T	TGAGGGTGGGGAGGGTGGCTAA
DNV_G18T_G19C	TGAGGGTGGGGAGGGTGTCGAA
DNV_G17T_G19C	TGAGGGTGGGGAGGGTTGCGAA
DNV_G15T_G19C	TGAGGGTGGGGAGGTTGGCGAA
DNV_G14T_G19C	TGAGGGTGGGGAGTGTGGCGAA
DNV_G13T_G19C	TGAGGGTGGGGATGGTGGCGAA
DNV_A12C_G19C	TGAGGGTGGGGCGGGTGGCGAA
DNV_A12G_G19C	TGAGGGTGGGGGGGGTGGCGAA
DNV_A12T_G19C	TGAGGGTGGGGTGGGTGGCGAA
DNV_G11T_G19C	TGAGGGTGGGTAGGGTGGCGAA
DNV_G10T_G19C	TGAGGGTGGTGAGGGTGGCGAA
DNV_G9T_G19C	TGAGGGTGTGGAGGGTGGCGAA
DNV_G8T_G19C	TGAGGGTTGGGAGGGTGGCGAA
DNV_G6T_G19C	TGAGGTTGGGGAGGGTGGCGAA
DNV_G5T_G19C	TGAGTGTGGGGAGGGTGGCGAA
DNV_G4T_G19C	TGATGGTGGGGAGGGTGGCGAA
DNV_A3C_G19C	TGCGGGTGGGGAGGGTGGCGAA
DNV_A3G_G19C	TGGGGGTGGGGAGGGTGGCGAA
DNV_A3T_G19C	TGTGGGTGGGGAGGGTGGCGAA
DNV_G2T_G19C	TTAGGGTGGGGAGGGTGGCGAA
DNV_G20A_A22C	TGAGGGTGGGGAGGGTGGGAAC
DNV_G20A_A22G	TGAGGGTGGGGAGGGTGGGAAG
DNV_G20A_A22T	TGAGGGTGGGGAGGGTGGGAAT
DNV_G20A_A21C	TGAGGGTGGGGAGGGTGGGACA
DNV_G20A_A21G	TGAGGGTGGGGAGGGTGGGAGA
DNV_G20A_A21T	TGAGGGTGGGGAGGGTGGGATA
DNV_G19T_G20A	TGAGGGTGGGGAGGGTGGTAAA
DNV_G18T_G20A	TGAGGGTGGGGAGGGTGTGAAA
DNV_G17T_G20A	TGAGGGTGGGGAGGGTTGGAAA
DNV_G15T_G20A	TGAGGGTGGGGAGGTTGGGAAA
DNV_G14T_G20A	TGAGGGTGGGGAGTGTGGGAAA
DNV_G13T_G20A	TGAGGGTGGGGATGGTGGGAAA
DNV_A12C_G20A	TGAGGGTGGGGCGGGTGGGAAA
DNV_A12G_G20A	TGAGGGTGGGGGGGGTGGGAAA
DNV_A12T_G20A	TGAGGGTGGGGTGGGTGGGAAA
DNV_G11T_G20A	TGAGGGTGGGTAGGGTGGGAAA
DNV_G10T_G20A	TGAGGGTGGTGAGGGTGGGAAA
DNV_G9T_G20A	TGAGGGTGTGGAGGGTGGGAAA
DNV_G8T_G20A	TGAGGGTTGGGAGGGTGGGAAA
DNV_G6T_G20A	TGAGGTTGGGGAGGGTGGGAAA
DNV_G5T_G20A	TGAGTGTGGGGAGGGTGGGAAA
DNV_G4T_G20A	TGATGGTGGGGAGGGTGGGAAA
DNV_A3C_G20A	TGCGGGTGGGGAGGGTGGGAAA
DNV_A3G_G20A	TGGGGGTGGGGAGGGTGGGAAA
DNV_A3T_G20A	TGTGGGTGGGGAGGGTGGGAAA
DNV_G2T_G20A	TTAGGGTGGGGAGGGTGGGAAA
DNV_G20C_A22C	TGAGGGTGGGGAGGGTGGGCAC
DNV_G20C_A22G	TGAGGGTGGGGAGGGTGGGCAG
DNV_G20C_A22T	TGAGGGTGGGGAGGGTGGGCAT
DNV_G20C_A21C	TGAGGGTGGGGAGGGTGGGCCA
DNV_G20C_A21G	TGAGGGTGGGGAGGGTGGGCGA
DNV_G20C_A21T	TGAGGGTGGGGAGGGTGGGCTA
DNV_G19T_G20C	TGAGGGTGGGGAGGGTGGTCAA
DNV_G18T_G20C	TGAGGGTGGGGAGGGTGTGCAA
DNV_G17T_G20C	TGAGGGTGGGGAGGGTTGGCAA
DNV_G15T_G20C	TGAGGGTGGGGAGGTTGGGCAA
DNV_G14T_G20C	TGAGGGTGGGGAGTGTGGGCAA
DNV_G13T_G20C	TGAGGGTGGGGATGGTGGGCAA
DNV_A12C_G20C	TGAGGGTGGGGCGGGTGGGCAA
DNV_A12G_G20C	TGAGGGTGGGGGGGGTGGGCAA
DNV_A12T_G20C	TGAGGGTGGGGTGGGTGGGCAA
DNV_G11T_G20C	TGAGGGTGGGTAGGGTGGGCAA
DNV_G10T_G20C	TGAGGGTGGTGAGGGTGGGCAA
DNV_G9T_G20C	TGAGGGTGTGGAGGGTGGGCAA
DNV_G8T_G20C	TGAGGGTTGGGAGGGTGGGCAA
DNV_G6T_G20C	TGAGGTTGGGGAGGGTGGGCAA
DNV_G5T_G20C	TGAGTGTGGGGAGGGTGGGCAA
DNV_G4T_G20C	TGATGGTGGGGAGGGTGGGCAA
DNV_A3C_G20C	TGCGGGTGGGGAGGGTGGGCAA
DNV_A3G_G20C	TGGGGGTGGGGAGGGTGGGCAA
DNV_A3T_G20C	TGTGGGTGGGGAGGGTGGGCAA
DNV_G2T_G20C	TTAGGGTGGGGAGGGTGGGCAA
DNV_A21C_A22C	TGAGGGTGGGGAGGGTGGGGCC
DNV_A21G_A22C	TGAGGGTGGGGAGGGTGGGGGC
DNV_A21T_A22C	TGAGGGTGGGGAGGGTGGGGTC
DNV_G20T_A22C	TGAGGGTGGGGAGGGTGGGTAC
DNV_G19T_A22C	TGAGGGTGGGGAGGGTGGTGAC
DNV_G18T_A22C	TGAGGGTGGGGAGGGTGTGGAC
DNV_G17T_A22C	TGAGGGTGGGGAGGGTTGGGAC
DNV_G15T_A22C	TGAGGGTGGGGAGGTTGGGGAC
DNV_G14T_A22C	TGAGGGTGGGGAGTGTGGGGAC
DNV_G13T_A22C	TGAGGGTGGGGATGGTGGGGAC
DNV_A12C_A22C	TGAGGGTGGGGCGGGTGGGGAC
DNV_A12G_A22C	TGAGGGTGGGGGGGGTGGGGAC
DNV_A12T_A22C	TGAGGGTGGGGTGGGTGGGGAC
DNV_G11T_A22C	TGAGGGTGGGTAGGGTGGGGAC
DNV_G10T_A22C	TGAGGGTGGTGAGGGTGGGGAC
DNV_G9T_A22C	TGAGGGTGTGGAGGGTGGGGAC
DNV_G8T_A22C	TGAGGGTTGGGAGGGTGGGGAC
DNV_G6T_A22C	TGAGGTTGGGGAGGGTGGGGAC
DNV_G5T_A22C	TGAGTGTGGGGAGGGTGGGGAC
DNV_G4T_A22C	TGATGGTGGGGAGGGTGGGGAC
DNV_A3C_A22C	TGCGGGTGGGGAGGGTGGGGAC
DNV_A3G_A22C	TGGGGGTGGGGAGGGTGGGGAC
DNV_A3T_A22C	TGTGGGTGGGGAGGGTGGGGAC
DNV_G2T_A22C	TTAGGGTGGGGAGGGTGGGGAC
DNV_A21C_A22G	TGAGGGTGGGGAGGGTGGGGCG
DNV_A21G_A22G	TGAGGGTGGGGAGGGTGGGGGG
DNV_A21T_A22G	TGAGGGTGGGGAGGGTGGGGTG
DNV_G20T_A22G	TGAGGGTGGGGAGGGTGGGTAG
DNV_G19T_A22G	TGAGGGTGGGGAGGGTGGTGAG
DNV_G18T_A22G	TGAGGGTGGGGAGGGTGTGGAG
DNV_G17T_A22G	TGAGGGTGGGGAGGGTTGGGAG
DNV_G15T_A22G	TGAGGGTGGGGAGGTTGGGGAG
DNV_G14T_A22G	TGAGGGTGGGGAGTGTGGGGAG
DNV_G13T_A22G	TGAGGGTGGGGATGGTGGGGAG
DNV_A12C_A22G	TGAGGGTGGGGCGGGTGGGGAG
DNV_A12G_A22G	TGAGGGTGGGGGGGGTGGGGAG
DNV_A12T_A22G	TGAGGGTGGGGTGGGTGGGGAG
DNV_G11T_A22G	TGAGGGTGGGTAGGGTGGGGAG
DNV_G10T_A22G	TGAGGGTGGTGAGGGTGGGGAG
DNV_G9T_A22G	TGAGGGTGTGGAGGGTGGGGAG
DNV_G8T_A22G	TGAGGGTTGGGAGGGTGGGGAG
DNV_G6T_A22G	TGAGGTTGGGGAGGGTGGGGAG
DNV_G5T_A22G	TGAGTGTGGGGAGGGTGGGGAG
DNV_G4T_A22G	TGATGGTGGGGAGGGTGGGGAG
DNV_A3C_A22G	TGCGGGTGGGGAGGGTGGGGAG
DNV_A3G_A22G	TGGGGGTGGGGAGGGTGGGGAG
DNV_A3T_A22G	TGTGGGTGGGGAGGGTGGGGAG
DNV_G2T_A22G	TTAGGGTGGGGAGGGTGGGGAG
DNV_A21C_A22T	TGAGGGTGGGGAGGGTGGGGCT
DNV_A21G_A22T	TGAGGGTGGGGAGGGTGGGGGT
DNV_A21T_A22T	TGAGGGTGGGGAGGGTGGGGTT
DNV_G20T_A22T	TGAGGGTGGGGAGGGTGGGTAT
DNV_G19T_A22T	TGAGGGTGGGGAGGGTGGTGAT
DNV_G18T_A22T	TGAGGGTGGGGAGGGTGTGGAT
DNV_G17T_A22T	TGAGGGTGGGGAGGGTTGGGAT
DNV_G15T_A22T	TGAGGGTGGGGAGGTTGGGGAT
DNV_G14T_A22T	TGAGGGTGGGGAGTGTGGGGAT
DNV_G13T_A22T	TGAGGGTGGGGATGGTGGGGAT
DNV_A12C_A22T	TGAGGGTGGGGCGGGTGGGGAT
DNV_A12G_A22T	TGAGGGTGGGGGGGGTGGGGAT
DNV_A12T_A22T	TGAGGGTGGGGTGGGTGGGGAT
DNV_G11T_A22T	TGAGGGTGGGTAGGGTGGGGAT
DNV_G10T_A22T	TGAGGGTGGTGAGGGTGGGGAT
DNV_G9T_A22T	TGAGGGTGTGGAGGGTGGGGAT
DNV_G8T_A22T	TGAGGGTTGGGAGGGTGGGGAT
DNV_G6T_A22T	TGAGGTTGGGGAGGGTGGGGAT
DNV_G5T_A22T	TGAGTGTGGGGAGGGTGGGGAT
DNV_G4T_A22T	TGATGGTGGGGAGGGTGGGGAT
DNV_A3C_A22T	TGCGGGTGGGGAGGGTGGGGAT
DNV_A3G_A22T	TGGGGGTGGGGAGGGTGGGGAT
DNV_A3T_A22T	TGTGGGTGGGGAGGGTGGGGAT
DNV_G2T_A22T	TTAGGGTGGGGAGGGTGGGGAT
DNV_G20T_A21C	TGAGGGTGGGGAGGGTGGGTCA
DNV_G19T_A21C	TGAGGGTGGGGAGGGTGGTGCA
DNV_G18T_A21C	TGAGGGTGGGGAGGGTGTGGCA
DNV_G17T_A21C	TGAGGGTGGGGAGGGTTGGGCA
DNV_G15T_A21C	TGAGGGTGGGGAGGTTGGGGCA
DNV_G14T_A21C	TGAGGGTGGGGAGTGTGGGGCA
DNV_G13T_A21C	TGAGGGTGGGGATGGTGGGGCA
DNV_A12C_A21C	TGAGGGTGGGGCGGGTGGGGCA
DNV_A12G_A21C	TGAGGGTGGGGGGGGTGGGGCA
DNV_A12T_A21C	TGAGGGTGGGGTGGGTGGGGCA
DNV_G11T_A21C	TGAGGGTGGGTAGGGTGGGGCA
DNV_G10T_A21C	TGAGGGTGGTGAGGGTGGGGCA
DNV_G9T_A21C	TGAGGGTGTGGAGGGTGGGGCA
DNV_G8T_A21C	TGAGGGTTGGGAGGGTGGGGCA
DNV_G6T_A21C	TGAGGTTGGGGAGGGTGGGGCA
DNV_G5T_A21C	TGAGTGTGGGGAGGGTGGGGCA
DNV_G4T_A21C	TGATGGTGGGGAGGGTGGGGCA
DNV_A3C_A21C	TGCGGGTGGGGAGGGTGGGGCA
DNV_A3G_A21C	TGGGGGTGGGGAGGGTGGGGCA
DNV_A3T_A21C	TGTGGGTGGGGAGGGTGGGGCA
DNV_G2T_A21C	TTAGGGTGGGGAGGGTGGGGCA
DNV_G20T_A21G	TGAGGGTGGGGAGGGTGGGTGA
DNV_G19T_A21G	TGAGGGTGGGGAGGGTGGTGGA
DNV_G18T_A21G	TGAGGGTGGGGAGGGTGTGGGA
DNV_G17T_A21G	TGAGGGTGGGGAGGGTTGGGGA
DNV_G15T_A21G	TGAGGGTGGGGAGGTTGGGGGA
DNV_G14T_A21G	TGAGGGTGGGGAGTGTGGGGGA
DNV_G13T_A21G	TGAGGGTGGGGATGGTGGGGGA
DNV_A12C_A21G	TGAGGGTGGGGCGGGTGGGGGA
DNV_A12G_A21G	TGAGGGTGGGGGGGGTGGGGGA
DNV_A12T_A21G	TGAGGGTGGGGTGGGTGGGGGA
DNV_G11T_A21G	TGAGGGTGGGTAGGGTGGGGGA
DNV_G10T_A21G	TGAGGGTGGTGAGGGTGGGGGA
DNV_G9T_A21G	TGAGGGTGTGGAGGGTGGGGGA
DNV_G8T_A21G	TGAGGGTTGGGAGGGTGGGGGA
DNV_G6T_A21G	TGAGGTTGGGGAGGGTGGGGGA
DNV_G5T_A21G	TGAGTGTGGGGAGGGTGGGGGA
DNV_G4T_A21G	TGATGGTGGGGAGGGTGGGGGA
DNV_A3C_A21G	TGCGGGTGGGGAGGGTGGGGGA
DNV_A3G_A21G	TGGGGGTGGGGAGGGTGGGGGA
DNV_A3T_A21G	TGTGGGTGGGGAGGGTGGGGGA
DNV_G2T_A21G	TTAGGGTGGGGAGGGTGGGGGA
DNV_G20T_A21T	TGAGGGTGGGGAGGGTGGGTTA
DNV_G19T_A21T	TGAGGGTGGGGAGGGTGGTGTA
DNV_G18T_A21T	TGAGGGTGGGGAGGGTGTGGTA
DNV_G17T_A21T	TGAGGGTGGGGAGGGTTGGGTA
DNV_G15T_A21T	TGAGGGTGGGGAGGTTGGGGTA
DNV_G14T_A21T	TGAGGGTGGGGAGTGTGGGGTA
DNV_G13T_A21T	TGAGGGTGGGGATGGTGGGGTA
DNV_A12C_A21T	TGAGGGTGGGGCGGGTGGGGTA
DNV_A12G_A21T	TGAGGGTGGGGGGGGTGGGGTA
DNV_A12T_A21T	TGAGGGTGGGGTGGGTGGGGTA
DNV_G11T_A21T	TGAGGGTGGGTAGGGTGGGGTA
DNV_G10T_A21T	TGAGGGTGGTGAGGGTGGGGTA
DNV_G9T_A21T	TGAGGGTGTGGAGGGTGGGGTA
DNV_G8T_A21T	TGAGGGTTGGGAGGGTGGGGTA
DNV_G6T_A21T	TGAGGTTGGGGAGGGTGGGGTA
DNV_G5T_A21T	TGAGTGTGGGGAGGGTGGGGTA
DNV_G4T_A21T	TGATGGTGGGGAGGGTGGGGTA
DNV_A3C_A21T	TGCGGGTGGGGAGGGTGGGGTA
DNV_A3G_A21T	TGGGGGTGGGGAGGGTGGGGTA
DNV_A3T_A21T	TGTGGGTGGGGAGGGTGGGGTA
DNV_G2T_A21T	TTAGGGTGGGGAGGGTGGGGTA
DNV_G19T_G20T	TGAGGGTGGGGAGGGTGGTTAA
DNV_G18T_G20T	TGAGGGTGGGGAGGGTGTGTAA
DNV_G17T_G20T	TGAGGGTGGGGAGGGTTGGTAA
DNV_G15T_G20T	TGAGGGTGGGGAGGTTGGGTAA
DNV_G14T_G20T	TGAGGGTGGGGAGTGTGGGTAA
DNV_G13T_G20T	TGAGGGTGGGGATGGTGGGTAA
DNV_A12C_G20T	TGAGGGTGGGGCGGGTGGGTAA
DNV_A12G_G20T	TGAGGGTGGGGGGGGTGGGTAA
DNV_A12T_G20T	TGAGGGTGGGGTGGGTGGGTAA
DNV_G11T_G20T	TGAGGGTGGGTAGGGTGGGTAA
DNV_G10T_G20T	TGAGGGTGGTGAGGGTGGGTAA
DNV_G9T_G20T	TGAGGGTGTGGAGGGTGGGTAA
DNV_G8T_G20T	TGAGGGTTGGGAGGGTGGGTAA
DNV_G6T_G20T	TGAGGTTGGGGAGGGTGGGTAA
DNV_G5T_G20T	TGAGTGTGGGGAGGGTGGGTAA
DNV_G4T_G20T	TGATGGTGGGGAGGGTGGGTAA
DNV_A3C_G20T	TGCGGGTGGGGAGGGTGGGTAA
DNV_A3G_G20T	TGGGGGTGGGGAGGGTGGGTAA
DNV_A3T_G20T	TGTGGGTGGGGAGGGTGGGTAA
DNV_G2T_G20T	TTAGGGTGGGGAGGGTGGGTAA
DNV_G18T_G19T	TGAGGGTGGGGAGGGTGTTGAA
DNV_G17T_G19T	TGAGGGTGGGGAGGGTTGTGAA
DNV_G15T_G19T	TGAGGGTGGGGAGGTTGGTGAA
DNV_G14T_G19T	TGAGGGTGGGGAGTGTGGTGAA
DNV_G13T_G19T	TGAGGGTGGGGATGGTGGTGAA
DNV_A12C_G19T	TGAGGGTGGGGCGGGTGGTGAA
DNV_A12G_G19T	TGAGGGTGGGGGGGGTGGTGAA
DNV_A12T_G19T	TGAGGGTGGGGTGGGTGGTGAA
DNV_G11T_G19T	TGAGGGTGGGTAGGGTGGTGAA
DNV_G10T_G19T	TGAGGGTGGTGAGGGTGGTGAA
DNV_G9T_G19T	TGAGGGTGTGGAGGGTGGTGAA
DNV_G8T_G19T	TGAGGGTTGGGAGGGTGGTGAA
DNV_G6T_G19T	TGAGGTTGGGGAGGGTGGTGAA
DNV_G5T_G19T	TGAGTGTGGGGAGGGTGGTGAA
DNV_G4T_G19T	TGATGGTGGGGAGGGTGGTGAA
DNV_A3C_G19T	TGCGGGTGGGGAGGGTGGTGAA
DNV_A3G_G19T	TGGGGGTGGGGAGGGTGGTGAA
DNV_A3T_G19T	TGTGGGTGGGGAGGGTGGTGAA
DNV_G2T_G19T	TTAGGGTGGGGAGGGTGGTGAA
DNV_G17T_G18T	TGAGGGTGGGGAGGGTTTGGAA
DNV_G15T_G18T	TGAGGGTGGGGAGGTTGTGGAA
DNV_G14T_G18T	TGAGGGTGGGGAGTGTGTGGAA
DNV_G13T_G18T	TGAGGGTGGGGATGGTGTGGAA
DNV_A12C_G18T	TGAGGGTGGGGCGGGTGTGGAA
DNV_A12G_G18T	TGAGGGTGGGGGGGGTGTGGAA
DNV_A12T_G18T	TGAGGGTGGGGTGGGTGTGGAA
DNV_G11T_G18T	TGAGGGTGGGTAGGGTGTGGAA
DNV_G10T_G18T	TGAGGGTGGTGAGGGTGTGGAA
DNV_G9T_G18T	TGAGGGTGTGGAGGGTGTGGAA
DNV_G8T_G18T	TGAGGGTTGGGAGGGTGTGGAA
DNV_G6T_G18T	TGAGGTTGGGGAGGGTGTGGAA
DNV_G5T_G18T	TGAGTGTGGGGAGGGTGTGGAA
DNV_G4T_G18T	TGATGGTGGGGAGGGTGTGGAA
DNV_A3C_G18T	TGCGGGTGGGGAGGGTGTGGAA
DNV_A3G_G18T	TGGGGGTGGGGAGGGTGTGGAA
DNV_A3T_G18T	TGTGGGTGGGGAGGGTGTGGAA
[truncated: 148 more rows]
